# Supplementary material for: Sexual dimorphisms of mRNA and miRNA in human/murine heart disease
Source: PLoS One. 2017 Jul 13;12(7):e0177988. doi: 10.1371/journal.pone.0177988 (PMC5509429; doi:10.1371/journal.pone.0177988)
Supplement: S1 Table — (XLSX) [file pone.0177988.s015.xlsx]

## Sheet: S1
ENSEMBL ID	Name	ENSEMBL ID	Name	ENSEMBL ID	Name	ENSEMBL ID	Name
Sham male		MI male		HCM male		DCM male
ENSMUSG00000027656	Wisp2	ENSMUSG00000029864	Gstk1	ENSMUSG00000031778	Cx3cl1	ENSMUSG00000063727	Tnfrsf11b
ENSMUSG00000003477	Inmt	ENSMUSG00000016528	Mapkapk2	ENSMUSG00000063919	Srrm4	ENSMUSG00000035896	Rnase1
ENSMUSG00000020641	Rsad2	ENSMUSG00000000305	Cdh4	ENSMUSG00000049922	Slc35c1	ENSMUSG00000015335	Zdhhc12
ENSMUSG00000035686	Thrsp	ENSMUSG00000018143	Mafk	ENSMUSG00000033498	Strc	ENSMUSG00000019214	Chtf18
ENSMUSG00000053279	Aldh1a1	ENSMUSG00000005628	Tmod4	ENSMUSG00000051367	Six1	ENSMUSG00000022443	Myh9
ENSMUSG00000031972	Acta1	ENSMUSG00000025980	Hspd1	ENSMUSG00000021338	Carmil1	ENSMUSG00000020325	Fstl3
ENSMUSG00000025723	Nmb	ENSMUSG00000019278	Dpep1	ENSMUSG00000032925	Itgbl1	ENSMUSG00000027375	Mal
ENSMUSG00000022025	Lect1	ENSMUSG00000038370	Pcp4l1	ENSMUSG00000022602	Arc	ENSMUSG00000007805	Twist2
ENSMUSG00000028307	Aldob	ENSMUSG00000053347	Zfp943	ENSMUSG00000021388	Aspn	ENSMUSG00000019278	Dpep1
ENSMUSG00000020681	Ace	ENSMUSG00000041417	Pik3r1	ENSMUSG00000048616	Nog	ENSMUSG00000034845	Plvap
ENSMUSG00000030630	Fah	ENSMUSG00000071528	Usmg5	ENSMUSG00000037692	Ahdc1	ENSMUSG00000059555	Tor4a
ENSMUSG00000030862	Cpxm2	ENSMUSG00000004748	Mtfp1	ENSMUSG00000020681	Ace	ENSMUSG00000003644	Rps6ka1
ENSMUSG00000027375	Mal	ENSMUSG00000056973	Ces1d	ENSMUSG00000027656	Wisp2	ENSMUSG00000037447	Arid5a
ENSMUSG00000045573	Penk	ENSMUSG00000072941	Sod3	ENSMUSG00000068394	Cep152	ENSMUSG00000073412	Lst1
ENSMUSG00000021508	Cxcl14	ENSMUSG00000031790	Mmp15	ENSMUSG00000021508	Cxcl14	ENSMUSG00000022385	Gtse1
ENSMUSG00000019278	Dpep1	ENSMUSG00000039670	Oxld1	ENSMUSG00000056427	Slit3	ENSMUSG00000032997	Chpf
ENSMUSG00000068457	Uty	ENSMUSG00000035896	Rnase1	ENSMUSG00000068457	Uty	ENSMUSG00000031934	Panx1
ENSMUSG00000016194	Hsd11b1	ENSMUSG00000049038	Mterf2	ENSMUSG00000056673	Kdm5d	ENSMUSG00000041654	Slc39a11
ENSMUSG00000056673	Kdm5d	ENSMUSG00000020621	Rdh14	ENSMUSG00000069049	Eif2s3y	ENSMUSG00000027204	Fbn1
ENSMUSG00000069049	Eif2s3y	ENSMUSG00000010064	Slc38a3	ENSMUSG00000069045	Ddx3y	ENSMUSG00000002409	Dyrk1b
ENSMUSG00000069045	Ddx3y	ENSMUSG00000000711	Rab5b			ENSMUSG00000044375	BC027072
		ENSMUSG00000022332	Khdrbs3	HCM female		ENSMUSG00000064080	Fbln2
Sham female		ENSMUSG00000022307	Oxr1	ENSMUSG00000020728	Cep112	ENSMUSG00000023992	Trem2
ENSMUSG00000003541	Ier3	ENSMUSG00000036242	3632451O06Rik	ENSMUSG00000040562	Gstm2	ENSMUSG00000023263	9530002B09Rik
ENSMUSG00000030116	Mfap5	ENSMUSG00000037032	Apbb1	ENSMUSG00000000787	Ddx3x	ENSMUSG00000022090	Pdlim2
ENSMUSG00000022754	Tmem45a	ENSMUSG00000020273	Papolg	ENSMUSG00000090266	Mettl23	ENSMUSG00000047281	Sfn
ENSMUSG00000024810	Il33	ENSMUSG00000028986	Klhl7	ENSMUSG00000021286	Zfyve21	ENSMUSG00000025482	Odf3
ENSMUSG00000026739	Bmi1	ENSMUSG00000027805	Pfn2	ENSMUSG00000038412	Higd1a	ENSMUSG00000028427	Aqp7
ENSMUSG00000026879	Gsn	ENSMUSG00000028057	Rit1	ENSMUSG00000025175	Fn3k	ENSMUSG00000034839	Larp6
ENSMUSG00000030208	Emp1	ENSMUSG00000007279	Scube2	ENSMUSG00000037443	Cep85	ENSMUSG00000052336	Cx3cr1
ENSMUSG00000025666	Tmem47	ENSMUSG00000040006	Ginm1	ENSMUSG00000027367	Stard7	ENSMUSG00000001021	S100a3
ENSMUSG00000046402	Rbp1	ENSMUSG00000002500	Rpl3l	ENSMUSG00000050071	Bex1	ENSMUSG00000039081	Zfp503
ENSMUSG00000031375	Bgn	ENSMUSG00000074994	Qser1	ENSMUSG00000059208	Hnrnpm	ENSMUSG00000036412	Arsi
ENSMUSG00000038587	Akap12	ENSMUSG00000021604	Irx4	ENSMUSG00000025332	Kdm5c	ENSMUSG00000073433	Arhgdig
ENSMUSG00000037206	Islr	ENSMUSG00000067336	Bmpr2	ENSMUSG00000037369	Kdm6a	ENSMUSG00000044485	Klk1b11
ENSMUSG00000048126	Col6a3	ENSMUSG00000032523	Hhatl	ENSMUSG00000031226	Pbdc1	ENSMUSG00000042808	Gpx2
ENSMUSG00000020186	Csrp2	ENSMUSG00000059325	Hopx	ENSMUSG00000035150	Eif2s3x	ENSMUSG00000032925	Itgbl1
ENSMUSG00000035493	Tgfbi	ENSMUSG00000049091	Sephs2	ENSMUSG00000086503	Xist	ENSMUSG00000009900	Wnt3a
ENSMUSG00000025780	Itih5	ENSMUSG00000032034	Kcnj5			ENSMUSG00000026938	Fcna
ENSMUSG00000029838	Ptn	ENSMUSG00000037818	Abhd18			ENSMUSG00000040761	Spen
ENSMUSG00000001025	S100a6	ENSMUSG00000026879	Gsn			ENSMUSG00000053166	Cdh22
ENSMUSG00000024097	Srsf7	ENSMUSG00000039987	Phtf2			ENSMUSG00000040690	Col16a1
ENSMUSG00000026399	Cd55	ENSMUSG00000008540	Mgst1			ENSMUSG00000033498	Strc
ENSMUSG00000035783	Acta2	ENSMUSG00000003923	Tfam			ENSMUSG00000021356	Irf4
ENSMUSG00000006369	Fbln1	ENSMUSG00000019988	Nedd1			ENSMUSG00000027412	Lpin3
ENSMUSG00000026728	Vim	ENSMUSG00000028156	Eif4e			ENSMUSG00000047898	Ccr4
ENSMUSG00000027208	Fgf7	ENSMUSG00000046312	AI464131			ENSMUSG00000061132	Blnk
ENSMUSG00000010122	Slc47a1	ENSMUSG00000029499	Pxmp2			ENSMUSG00000017588	Krt27
ENSMUSG00000039639	Kcne1	ENSMUSG00000020160	Meis1			ENSMUSG00000021743	Fezf2
ENSMUSG00000000787	Ddx3x	ENSMUSG00000054477	Kcnn2			ENSMUSG00000090266	Mettl23
ENSMUSG00000025268	Maged2	ENSMUSG00000044018	Mrpl50			ENSMUSG00000041536	Serpina3a
ENSMUSG00000030218	Mgp	ENSMUSG00000021456	Fbp2			ENSMUSG00000001739	Cldn15
ENSMUSG00000051412	Vamp7	ENSMUSG00000026755	Arpc5l			ENSMUSG00000027995	Tlr2
ENSMUSG00000031239	Itm2a	ENSMUSG00000022235	Cmbl			ENSMUSG00000006345	Ggt1
ENSMUSG00000022371	Col14a1	ENSMUSG00000014243	Zswim7			ENSMUSG00000034161	Scx
ENSMUSG00000036446	Lum	ENSMUSG00000041012	Cmtm8			ENSMUSG00000028051	Hcn3
ENSMUSG00000031226	Pbdc1	ENSMUSG00000027485	Bpifb1			ENSMUSG00000054520	Sh3bp2
ENSMUSG00000035150	Eif2s3x	ENSMUSG00000001504	Irx2			ENSMUSG00000032292	Nr2e3
ENSMUSG00000037369	Kdm6a	ENSMUSG00000040370	Lyrm5			ENSMUSG00000021485	Mxd3
ENSMUSG00000086503	Xist	ENSMUSG00000025742	Prps2			ENSMUSG00000031385	Plxnb3
		ENSMUSG00000052852	Reep1			ENSMUSG00000058427	Cxcl2
		ENSMUSG00000032745	Gpbp1			ENSMUSG00000034906	Ncaph
		ENSMUSG00000036214	Znrd1as			ENSMUSG00000017724	Etv4
		ENSMUSG00000020650	Bcap29			ENSMUSG00000086266	Igf2os
		ENSMUSG00000001021	S100a3			ENSMUSG00000047797	Gjb1
		ENSMUSG00000045983	Eif4g1			ENSMUSG00000042367	Gjb3
		ENSMUSG00000027782	Kpna4			ENSMUSG00000010044	Zmynd10
		ENSMUSG00000074264	Amy1			ENSMUSG00000002020	Ltbp2
		ENSMUSG00000008658	Rbfox1			ENSMUSG00000021508	Cxcl14
		ENSMUSG00000070424	Art5			ENSMUSG00000078365	Mos
		ENSMUSG00000025175	Fn3k			ENSMUSG00000025171	Ubtd1
		ENSMUSG00000032177	Pde4a			ENSMUSG00000009145	Dqx1
		ENSMUSG00000038248	Sobp			ENSMUSG00000061878	Sphk1
		ENSMUSG00000000318	Clec10a			ENSMUSG00000040525	Cblc
		ENSMUSG00000002980	Bcam			ENSMUSG00000051176	Zfp42
		ENSMUSG00000002222	Rmnd5a			ENSMUSG00000027074	Slc43a3
		ENSMUSG00000026888	Grb14			ENSMUSG00000051457	Spn
		ENSMUSG00000036257	Pnpla8			ENSMUSG00000030109	Slc6a12
		ENSMUSG00000013662	Atad1			ENSMUSG00000005364	Il5ra
		ENSMUSG00000026824	Kcnj3			ENSMUSG00000026890	Lhx6
		ENSMUSG00000030170	Wnt5b			ENSMUSG00000001510	Dlx3
		ENSMUSG00000020333	Acsl6			ENSMUSG00000068335	Dok1
		ENSMUSG00000035268	Pkig			ENSMUSG00000066108	Muc5b
		ENSMUSG00000067242	Lgi1			ENSMUSG00000020785	Camkk1
		ENSMUSG00000024411	Aqp4			ENSMUSG00000031952	Chst5
		ENSMUSG00000022562	Oplah			ENSMUSG00000038508	Gdf15
		ENSMUSG00000040374	Pex2			ENSMUSG00000021624	Cd180
		ENSMUSG00000020572	Nampt			ENSMUSG00000026572	Tbx19
		ENSMUSG00000025607	Copg2			ENSMUSG00000000202	Btbd17
		ENSMUSG00000060002	Chpt1			ENSMUSG00000035262	Amh
		ENSMUSG00000040713	Creg1			ENSMUSG00000024033	Rsph1
		ENSMUSG00000031782	Coq9			ENSMUSG00000049532	Sall2
		ENSMUSG00000026675	Hsd17b7			ENSMUSG00000032864	Rag2
		ENSMUSG00000046070	Igfals			ENSMUSG00000026249	Serpine2
		ENSMUSG00000020029	Nudt4			ENSMUSG00000032671	A930018P22Rik
		ENSMUSG00000023018	Smarcd1			ENSMUSG00000095139	Pou3f2
		ENSMUSG00000005873	Reep5			ENSMUSG00000031875	Cmtm3
		ENSMUSG00000018678	Sp2			ENSMUSG00000027643	Ghrh
		ENSMUSG00000061393	Acvr2b			ENSMUSG00000028785	Hpca
		ENSMUSG00000024120	Lrpprc			ENSMUSG00000024734	Zp1
		ENSMUSG00000022210	Dhrs4			ENSMUSG00000040152	Thbs1
		ENSMUSG00000037095	Lrg1			ENSMUSG00000050107	Gsg2
		ENSMUSG00000075324	Fign			ENSMUSG00000015879	Fam184b
		ENSMUSG00000066233	Tmem42			ENSMUSG00000060332	Tmc2
		ENSMUSG00000032348	Gsta4			ENSMUSG00000044469	Tnfaip8l1
		ENSMUSG00000022708	Zbtb20			ENSMUSG00000023047	Amhr2
		ENSMUSG00000042010	Acacb			ENSMUSG00000036139	Hoxc9
		ENSMUSG00000032340	Neo1			ENSMUSG00000024388	Myo7b
		ENSMUSG00000025137	Pcyt2			ENSMUSG00000001082	Mfsd10
		ENSMUSG00000023094	Msrb2			ENSMUSG00000054385	Ceacam2
		ENSMUSG00000029423	Piwil1			ENSMUSG00000036867	Smad6
		ENSMUSG00000034258	Mfsd7c			ENSMUSG00000050266	Olfr690
		ENSMUSG00000025221	Kcnip2			ENSMUSG00000067276	Capn6
		ENSMUSG00000015357	Clpx			ENSMUSG00000027483	Bpifa1
		ENSMUSG00000005580	Adcy9			ENSMUSG00000046474	Krtap4-16
		ENSMUSG00000038025	Phf2			ENSMUSG00000026170	Cyp27a1
		ENSMUSG00000009545	Kcnq1			ENSMUSG00000021789	Sftpa1
		ENSMUSG00000053436	Mapk14			ENSMUSG00000041287	Sox15
		ENSMUSG00000024687	Osbp			ENSMUSG00000068101	Cenpm
		ENSMUSG00000049940	Pgrmc2			ENSMUSG00000005339	Fcer1a
		ENSMUSG00000029381	Shroom3			ENSMUSG00000022586	Ly6i
		ENSMUSG00000044197	Gpr146			ENSMUSG00000029121	Crmp1
		ENSMUSG00000028636	Ppcs			ENSMUSG00000047988	4933428G20Rik
		ENSMUSG00000075273	Ttc30b			ENSMUSG00000038167	Plekhg6
		ENSMUSG00000067851	Arfgef1			ENSMUSG00000055826	Tescl
		ENSMUSG00000031974	Abcb10			ENSMUSG00000020096	Tbata
		ENSMUSG00000027765	P2ry1			ENSMUSG00000001672	Marveld3
		ENSMUSG00000026618	Iars2			ENSMUSG00000024056	Ndc80
		ENSMUSG00000031137	Fgf13			ENSMUSG00000073897	Olfr17
		ENSMUSG00000058756	Thra			ENSMUSG00000038893	Fam117a
		ENSMUSG00000029406	Pitpnm2			ENSMUSG00000068086	Cyp2d9
		ENSMUSG00000047419	Cmya5			ENSMUSG00000050240	Hic2
		ENSMUSG00000028328	Tmod1			ENSMUSG00000030450	Oca2
		ENSMUSG00000042066	Tmcc2			ENSMUSG00000039824	Myl6b
		ENSMUSG00000058997	Vwa8			ENSMUSG00000058183	Mmel1
		ENSMUSG00000090523	Gypc			ENSMUSG00000031659	Adcy7
		ENSMUSG00000042770	Hebp1			ENSMUSG00000022483	Col2a1
		ENSMUSG00000060882	Kcnd2			ENSMUSG00000028644	Ermap
		ENSMUSG00000003477	Inmt			ENSMUSG00000021381	Barx1
		ENSMUSG00000026639	Lamb3			ENSMUSG00000035914	Cd276
		ENSMUSG00000018566	Slc2a4			ENSMUSG00000059003	Grin2a
		ENSMUSG00000033400	Agl			ENSMUSG00000090122	Kcne1l
		ENSMUSG00000063659	Zbtb18			ENSMUSG00000038203	Hoxa13
		ENSMUSG00000000278	Scpep1			ENSMUSG00000030149	Klrk1
		ENSMUSG00000066829	Zfp810			ENSMUSG00000032015	Pou2f3
		ENSMUSG00000032497	Lrrfip2			ENSMUSG00000028747	Htr6
		ENSMUSG00000062210	Tnfaip8			ENSMUSG00000028626	Col9a2
		ENSMUSG00000022265	Ank			ENSMUSG00000050069	Grem2
		ENSMUSG00000036611	Eepd1			ENSMUSG00000071256	Zfp213
		ENSMUSG00000028601	Echdc2			ENSMUSG00000026274	Pask
		ENSMUSG00000041193	Pla2g5			ENSMUSG00000024186	Rgs11
		ENSMUSG00000022525	Hrasls			ENSMUSG00000037994	Slc9b2
		ENSMUSG00000062901	Klhl24			ENSMUSG00000044649	Krtap4-2
		ENSMUSG00000040213	Kyat3			ENSMUSG00000038210	Hoxa11
		ENSMUSG00000026495	Efcab2			ENSMUSG00000047751	Utf1
		ENSMUSG00000004043	Stat5a			ENSMUSG00000078954	Arhgap8
		ENSMUSG00000021027	Ralgapa1			ENSMUSG00000036816	Atoh7
		ENSMUSG00000024132	Eci1			ENSMUSG00000007021	Syngr3
		ENSMUSG00000050608	Minos1			ENSMUSG00000055471	Alk
		ENSMUSG00000031767	Nudt7			ENSMUSG00000090125	Pou3f1
		ENSMUSG00000060450	Rnf14			ENSMUSG00000006398	Cdc20
		ENSMUSG00000036879	Phkb			ENSMUSG00000033998	Kcnk1
		ENSMUSG00000030747	Dgat2			ENSMUSG00000024510	Ftmt
		ENSMUSG00000015843	Rxrg			ENSMUSG00000005355	Casp14
		ENSMUSG00000031198	Fundc2			ENSMUSG00000032815	Fanca
		ENSMUSG00000044393	Dsg2			ENSMUSG00000066621	Tecpr1
		ENSMUSG00000030795	Fus			ENSMUSG00000022144	Gdnf
		ENSMUSG00000028668	Tceb3			ENSMUSG00000031932	Gpr83
		ENSMUSG00000020483	Dynll2			ENSMUSG00000022126	Acod1
		ENSMUSG00000018900	Slc22a5			ENSMUSG00000058806	Col13a1
		ENSMUSG00000027332	Ivd			ENSMUSG00000045267	Tas2r119
		ENSMUSG00000000253	Gmpr			ENSMUSG00000022715	Tmem114
		ENSMUSG00000055737	Ghr			ENSMUSG00000031374	Zfp92
		ENSMUSG00000036278	Macrod1			ENSMUSG00000075068	Olfr140
		ENSMUSG00000028300	3110043O21Rik			ENSMUSG00000023949	Tcte1
		ENSMUSG00000023805	Synj2			ENSMUSG00000048200	Cracr2b
		ENSMUSG00000063428	Ddo			ENSMUSG00000021795	Sftpd
		ENSMUSG00000027227	Sord			ENSMUSG00000025854	Fam20c
		ENSMUSG00000022965	Ifngr2			ENSMUSG00000033453	Adamts15
		ENSMUSG00000031987	Egln1			ENSMUSG00000049307	Fut4
		ENSMUSG00000004319	Clcn3			ENSMUSG00000038541	Srd5a2
		ENSMUSG00000028906	Epb41			ENSMUSG00000022096	Hr
		ENSMUSG00000030630	Fah			ENSMUSG00000030544	Mesp1
		ENSMUSG00000005268	Prlr			ENSMUSG00000044017	Adgrd1
		ENSMUSG00000026610	Esrrg			ENSMUSG00000048402	Gli2
		ENSMUSG00000027367	Stard7			ENSMUSG00000020429	Igfbp1
		ENSMUSG00000052539	Magi3			ENSMUSG00000029363	Rfc5
		ENSMUSG00000053411	Cbx7			ENSMUSG00000050100	Hmx2
		ENSMUSG00000035112	Wnk4			ENSMUSG00000031981	Capn9
		ENSMUSG00000032540	Abhd5			ENSMUSG00000031293	Rs1
		ENSMUSG00000032527	Pccb			ENSMUSG00000040495	Chrm4
		ENSMUSG00000027499	Pkia			ENSMUSG00000027368	Dusp2
		ENSMUSG00000054889	Dsp			ENSMUSG00000032093	Cd3e
		ENSMUSG00000040112	Mrps35			ENSMUSG00000030762	Aqp8
		ENSMUSG00000028838	Extl1			ENSMUSG00000021490	Slc34a1
		ENSMUSG00000068823	Csde1			ENSMUSG00000058488	Kl
		ENSMUSG00000033610	Pank1			ENSMUSG00000037995	Igsf9
		ENSMUSG00000015647	Lama5			ENSMUSG00000039865	Slc44a3
		ENSMUSG00000022205	Sub1			ENSMUSG00000017478	Zc3h18
		ENSMUSG00000024063	Lbh			ENSMUSG00000027489	Necab3
		ENSMUSG00000048175	Asb8			ENSMUSG00000026691	Fmo3
		ENSMUSG00000002346	Slc25a42			ENSMUSG00000023906	Cldn6
		ENSMUSG00000025139	Tollip			ENSMUSG00000038580	Sct
		ENSMUSG00000038319	Kcnh2			ENSMUSG00000016194	Hsd11b1
		ENSMUSG00000060376	Bckdha			ENSMUSG00000025002	Cyp2c55
		ENSMUSG00000028127	Abcd3			ENSMUSG00000030769	Slc5a11
		ENSMUSG00000026170	Cyp27a1			ENSMUSG00000035557	Krt17
		ENSMUSG00000044986	Tst			ENSMUSG00000041578	Crx
		ENSMUSG00000015365	Mov10l1			ENSMUSG00000027868	Tbx15
		ENSMUSG00000052337	Immt			ENSMUSG00000062713	Sim2
		ENSMUSG00000021893	Capn7			ENSMUSG00000001823	Hoxd12
		ENSMUSG00000001604	Tcea3			ENSMUSG00000051056	Gja10
		ENSMUSG00000036390	Gadd45a			ENSMUSG00000063851	Rnf183
		ENSMUSG00000061838	Suclg2			ENSMUSG00000028931	Kcnab2
		ENSMUSG00000031230	Fgf16			ENSMUSG00000079434	Neu2
		ENSMUSG00000030850	Ate1			ENSMUSG00000048481	Mypop
		ENSMUSG00000068874	Selenbp1			ENSMUSG00000029204	Rhoh
		ENSMUSG00000079658	Tceb1			ENSMUSG00000027120	Fshb
		ENSMUSG00000001508	Sgca			ENSMUSG00000041750	Cd1d2
		ENSMUSG00000071711	Mpst			ENSMUSG00000032080	Apoa4
		ENSMUSG00000048416	Mlf1			ENSMUSG00000040557	Wbscr27
		ENSMUSG00000055493	Epm2a			ENSMUSG00000036463	4930544G11Rik
		ENSMUSG00000029513	Prkab1			ENSMUSG00000030677	Kif22
		ENSMUSG00000024442	0610009O20Rik			ENSMUSG00000008153	Clstn3
		ENSMUSG00000022358	Fbxo32			ENSMUSG00000029193	Cckar
		ENSMUSG00000031451	Gas6			ENSMUSG00000044279	Crb3
		ENSMUSG00000021733	Slc4a7			ENSMUSG00000034452	Slc24a1
		ENSMUSG00000030217	Art4			ENSMUSG00000036109	Mbnl3
		ENSMUSG00000029469	Ift81			ENSMUSG00000022243	Slc45a2
		ENSMUSG00000028756	Pink1			ENSMUSG00000049908	Gja8
		ENSMUSG00000046607	Hrk			ENSMUSG00000037579	Kcnh3
		ENSMUSG00000037656	Slc20a2			ENSMUSG00000034664	Itga2b
		ENSMUSG00000028307	Aldob			ENSMUSG00000024883	Rin1
		ENSMUSG00000058498	Rnf207			ENSMUSG00000008193	Spib
		ENSMUSG00000053964	Lgals4			ENSMUSG00000033854	Kcnk10
		ENSMUSG00000025465	Echs1			ENSMUSG00000035504	Reep6
		ENSMUSG00000030826	Bcat2			ENSMUSG00000005864	Cnga2
		ENSMUSG00000036585	Fgf1			ENSMUSG00000070348	Ccnd1
		ENSMUSG00000021508	Cxcl14			ENSMUSG00000061393	Acvr2b
		ENSMUSG00000022032	Scara5			ENSMUSG00000020258	Glyctk
		ENSMUSG00000054455	Vapb			ENSMUSG00000028946	Hes3
		ENSMUSG00000026971	Itgb6			ENSMUSG00000074283	Zfp109
		ENSMUSG00000034449	Dhrs11			ENSMUSG00000043430	Psapl1
		ENSMUSG00000018574	Acadvl			ENSMUSG00000048616	Nog
		ENSMUSG00000041762	Gpr155			ENSMUSG00000020092	Pald1
		ENSMUSG00000000168	Dlat			ENSMUSG00000007209	Ceacam9
		ENSMUSG00000027452	Acss1			ENSMUSG00000032128	Robo3
		ENSMUSG00000022306	Zfpm2			ENSMUSG00000037280	Galnt6
		ENSMUSG00000031712	Il15			ENSMUSG00000018581	Dnah11
		ENSMUSG00000039763	Dnajc28			ENSMUSG00000038390	Gpr162
		ENSMUSG00000030996	Art1			ENSMUSG00000018698	Lhx1
		ENSMUSG00000021236	Entpd5			ENSMUSG00000037731	Themis2
		ENSMUSG00000078670	Fam174b			ENSMUSG00000022057	Adamdec1
		ENSMUSG00000040430	Pitpnc1			ENSMUSG00000025743	Sdc3
		ENSMUSG00000056673	Kdm5d			ENSMUSG00000040966	Slc22a2
		ENSMUSG00000016194	Hsd11b1			ENSMUSG00000000120	Ngfr
		ENSMUSG00000069045	Ddx3y			ENSMUSG00000074738	Fndc10
		ENSMUSG00000069049	Eif2s3y			ENSMUSG00000044199	S1pr4
						ENSMUSG00000033006	Sox10
		MI female				ENSMUSG00000052212	Cd177
		ENSMUSG00000040613	Apobec1			ENSMUSG00000049556	Lingo1
		ENSMUSG00000064080	Fbln2			ENSMUSG00000026270	Capn10
		ENSMUSG00000035914	Cd276			ENSMUSG00000047428	Dlk2
		ENSMUSG00000029762	Akr1b8			ENSMUSG00000038255	Neurod2
		ENSMUSG00000035493	Tgfbi			ENSMUSG00000062175	Tgif2
		ENSMUSG00000022148	Fyb			ENSMUSG00000000214	Th
		ENSMUSG00000061878	Sphk1			ENSMUSG00000057417	Dcpp3
		ENSMUSG00000056749	Nfil3			ENSMUSG00000030230	Plcz1
		ENSMUSG00000020865	Abcc3			ENSMUSG00000036892	Prodh2
		ENSMUSG00000007888	Crlf1			ENSMUSG00000038402	Foxf2
		ENSMUSG00000027555	Car13			ENSMUSG00000026126	Ptpn18
		ENSMUSG00000058013	Sept11			ENSMUSG00000044534	Ackr2
		ENSMUSG00000001750	Tcirg1			ENSMUSG00000030281	Il17rc
		ENSMUSG00000034906	Ncaph			ENSMUSG00000066720	Cldn9
		ENSMUSG00000019214	Chtf18			ENSMUSG00000024225	Clps
		ENSMUSG00000050147	F2rl3			ENSMUSG00000078698	Mrgpra3
		ENSMUSG00000047963	Stbd1			ENSMUSG00000053044	Cd8b1
		ENSMUSG00000063727	Tnfrsf11b			ENSMUSG00000054423	Cadps
		ENSMUSG00000051579	Tceal8			ENSMUSG00000033765	Calm4
		ENSMUSG00000015335	Zdhhc12			ENSMUSG00000029431	B3gnt4
		ENSMUSG00000073412	Lst1			ENSMUSG00000000148	Brat1
		ENSMUSG00000038463	Olfml2b			ENSMUSG00000067158	Col4a4
		ENSMUSG00000034463	Scara3			ENSMUSG00000037600	Kdf1
		ENSMUSG00000003541	Ier3			ENSMUSG00000040405	Havcr1
		ENSMUSG00000002847	Pla1a			ENSMUSG00000062651	H2al2a
		ENSMUSG00000031007	Atp6ap2			ENSMUSG00000017652	Cd40
		ENSMUSG00000003644	Rps6ka1			ENSMUSG00000020865	Abcc3
		ENSMUSG00000053175	Bcl3			ENSMUSG00000032482	Cspg5
		ENSMUSG00000027506	Tpd52			ENSMUSG00000062310	Glrp1
		ENSMUSG00000021678	F2rl1			ENSMUSG00000036928	Stag3
		ENSMUSG00000023992	Trem2			ENSMUSG00000056427	Slit3
		ENSMUSG00000030208	Emp1			ENSMUSG00000028950	Tas1r1
		ENSMUSG00000029910	Mad2l1			ENSMUSG00000050700	Emilin3
		ENSMUSG00000040616	Tmem51			ENSMUSG00000021620	Acot12
		ENSMUSG00000034845	Plvap			ENSMUSG00000046845	Il1f10
		ENSMUSG00000067818	Myl9			ENSMUSG00000045545	Krt14
		ENSMUSG00000036686	Cc2d1a			ENSMUSG00000006395	Hyi
		ENSMUSG00000021253	Tgfb3			ENSMUSG00000024379	Tslp
		ENSMUSG00000034684	Sema3f			ENSMUSG00000051727	Kctd14
		ENSMUSG00000005124	Wisp1			ENSMUSG00000024530	Slmo1
		ENSMUSG00000026193	Fn1			ENSMUSG00000071341	Egr4
		ENSMUSG00000022385	Gtse1			ENSMUSG00000000544	Gpa33
		ENSMUSG00000022754	Tmem45a			ENSMUSG00000041567	Serpina12
		ENSMUSG00000007805	Twist2			ENSMUSG00000019590	Cyb561
		ENSMUSG00000020325	Fstl3			ENSMUSG00000024619	Cdx1
		ENSMUSG00000031875	Cmtm3			ENSMUSG00000060738	Prl7c1
		ENSMUSG00000025779	Ly96			ENSMUSG00000017733	Eppin
		ENSMUSG00000040681	Hmgn1			ENSMUSG00000028687	Mutyh
		ENSMUSG00000073411	H2-D1			ENSMUSG00000025389	Mip
		ENSMUSG00000061780	Cfd			ENSMUSG00000019368	Sec14l4
		ENSMUSG00000000392	Fap			ENSMUSG00000020383	Il13
		ENSMUSG00000041915	Ammecr1l			ENSMUSG00000034968	Lbx2
		ENSMUSG00000032011	Thy1			ENSMUSG00000068394	Cep152
		ENSMUSG00000027004	Frzb			ENSMUSG00000009214	Tmem8c
		ENSMUSG00000037894	H2afz			ENSMUSG00000039518	Cdsn
		ENSMUSG00000032220	Myo1e			ENSMUSG00000040373	Cacng5
		ENSMUSG00000025888	Casp1			ENSMUSG00000039329	Tex19.1
		ENSMUSG00000035356	Nfkbiz			ENSMUSG00000035187	Nkx6-1
		ENSMUSG00000006589	Aprt			ENSMUSG00000048895	Cdk5r1
		ENSMUSG00000039519	Cyp7b1			ENSMUSG00000011034	Slc5a1
		ENSMUSG00000054717	Hmgb2			ENSMUSG00000028671	Gale
		ENSMUSG00000046714	Foxc2			ENSMUSG00000008843	Cldn13
		ENSMUSG00000033386	Frrs1			ENSMUSG00000022076	Klhl1
		ENSMUSG00000015354	Pcolce2			ENSMUSG00000018459	Slc13a3
		ENSMUSG00000060373	Hnrnpc			ENSMUSG00000032937	Fshr
		ENSMUSG00000026728	Vim			ENSMUSG00000037344	Slc12a9
		ENSMUSG00000029070	Mxra8			ENSMUSG00000031150	Ccdc120
		ENSMUSG00000030677	Kif22			ENSMUSG00000047507	Baiap3
		ENSMUSG00000056888	Glipr1			ENSMUSG00000019913	Sim1
		ENSMUSG00000045679	Pqlc3			ENSMUSG00000067594	Krt77
		ENSMUSG00000047867	Gimap6			ENSMUSG00000029102	Hgfac
		ENSMUSG00000023885	Thbs2			ENSMUSG00000026167	Wnt10a
		ENSMUSG00000023505	Cdca3			ENSMUSG00000021239	Vsx2
		ENSMUSG00000027580	Helz2			ENSMUSG00000035522	Tsga8
		ENSMUSG00000018500	Adora2b			ENSMUSG00000038227	Hoxa9
		ENSMUSG00000006398	Cdc20			ENSMUSG00000037446	Tulp1
		ENSMUSG00000028111	Ctsk			ENSMUSG00000046846	Spesp1
		ENSMUSG00000030697	Ppp4c			ENSMUSG00000059203	Il1rapl2
		ENSMUSG00000028931	Kcnab2			ENSMUSG00000044628	Rnf208
		ENSMUSG00000032353	Tmed3			ENSMUSG00000029603	Dtx1
		ENSMUSG00000022098	Bmp1			ENSMUSG00000030142	Clec4e
		ENSMUSG00000048126	Col6a3			ENSMUSG00000055137	Sugct
		ENSMUSG00000032383	Ppib			ENSMUSG00000045876	Pcdhb8
		ENSMUSG00000030770	Parva			ENSMUSG00000059602	Syn3
		ENSMUSG00000031934	Panx1			ENSMUSG00000024989	Cep55
		ENSMUSG00000036632	Alg5			ENSMUSG00000063234	Gpr84
		ENSMUSG00000027360	Hdc			ENSMUSG00000021056	Tex21
		ENSMUSG00000027221	Chst1			ENSMUSG00000031390	Avpr2
		ENSMUSG00000029163	Emilin1			ENSMUSG00000079465	Col4a3
		ENSMUSG00000070436	Serpinh1			ENSMUSG00000028610	Dmrtb1
		ENSMUSG00000015143	Actn1			ENSMUSG00000010311	Optc
		ENSMUSG00000031253	Srpx2			ENSMUSG00000063971	Krt88
		ENSMUSG00000020641	Rsad2			ENSMUSG00000019312	Grb7
		ENSMUSG00000031616	Ednra			ENSMUSG00000026272	Agxt
		ENSMUSG00000018819	Lsp1			ENSMUSG00000020303	Stc2
		ENSMUSG00000025473	Adam8			ENSMUSG00000075122	Cd80
		ENSMUSG00000028334	Nans			ENSMUSG00000030543	Mesp2
		ENSMUSG00000073802	Cdkn2b			ENSMUSG00000001023	S100a5
		ENSMUSG00000007207	Stx1a			ENSMUSG00000004415	Col26a1
		ENSMUSG00000020186	Csrp2			ENSMUSG00000006411	Nectin4
		ENSMUSG00000045545	Krt14			ENSMUSG00000075478	Slitrk1
		ENSMUSG00000040212	Emp3			ENSMUSG00000027315	Spint1
		ENSMUSG00000022978	Mis18a			ENSMUSG00000033508	Asprv1
		ENSMUSG00000038648	Creb3l2			ENSMUSG00000022445	Cyp2d26
		ENSMUSG00000036777	Anln			ENSMUSG00000014609	Chrne
		ENSMUSG00000034361	Cpne2			ENSMUSG00000037610	Kcnmb2
		ENSMUSG00000037447	Arid5a			ENSMUSG00000054863	Fam19a5
		ENSMUSG00000067377	Tspan6			ENSMUSG00000070661	Rnf186
		ENSMUSG00000023905	Tnfrsf12a			ENSMUSG00000038300	Pth2
		ENSMUSG00000028385	Snx30			ENSMUSG00000032661	Oas3
		ENSMUSG00000016256	Ctsz			ENSMUSG00000031329	Tsx
		ENSMUSG00000059479	B3gnt8			ENSMUSG00000070880	Gad1
		ENSMUSG00000078763	Slfn1			ENSMUSG00000029868	Trpv6
		ENSMUSG00000025512	Chid1			ENSMUSG00000074934	Grem1
		ENSMUSG00000040249	Lrp1			ENSMUSG00000050272	Dscam
		ENSMUSG00000022443	Myh9			ENSMUSG00000027895	Kcnc4
		ENSMUSG00000025268	Maged2			ENSMUSG00000050147	F2rl3
		ENSMUSG00000001119	Col6a1			ENSMUSG00000044014	Npy5r
		ENSMUSG00000050288	Fzd2			ENSMUSG00000041605	5730559C18Rik
		ENSMUSG00000021213	Akr1c13			ENSMUSG00000032796	Lama1
		ENSMUSG00000020484	Xbp1			ENSMUSG00000032033	Barx2
		ENSMUSG00000026837	Col5a1			ENSMUSG00000024957	Kcnk4
		ENSMUSG00000046186	Cd109			ENSMUSG00000021070	Bdkrb2
		ENSMUSG00000025130	P4hb			ENSMUSG00000034450	Gulo
		ENSMUSG00000020230	Prmt2			ENSMUSG00000052151	Plpp2
		ENSMUSG00000026259	Ngef			ENSMUSG00000027570	Col9a3
		ENSMUSG00000023043	Krt18			ENSMUSG00000049036	Tmem121
		ENSMUSG00000022432	Smc1b			ENSMUSG00000050511	Oprd1
		ENSMUSG00000032334	Loxl1			ENSMUSG00000068744	Psrc1
		ENSMUSG00000030842	Lamtor1			ENSMUSG00000042097	Zfp239
		ENSMUSG00000043496	Tril			ENSMUSG00000034336	Ina
		ENSMUSG00000031659	Adcy7			ENSMUSG00000025839	Pramel7
		ENSMUSG00000024659	Anxa1			ENSMUSG00000007207	Stx1a
		ENSMUSG00000028047	Thbs3			ENSMUSG00000024837	Dmrt1
		ENSMUSG00000061723	Tnnt3			ENSMUSG00000038453	Srcin1
		ENSMUSG00000027204	Fbn1			ENSMUSG00000054708	Ankrd24
		ENSMUSG00000029552	Tes			ENSMUSG00000030206	Gsg1
		ENSMUSG00000021643	Serf1			ENSMUSG00000036106	Prr5
		ENSMUSG00000029661	Col1a2			ENSMUSG00000025359	Pmel
		ENSMUSG00000041120	Nbl1			ENSMUSG00000050917	Fgf4
		ENSMUSG00000024791	Cdca5			ENSMUSG00000091874	Vmn1r56
		ENSMUSG00000004677	Myo9b			ENSMUSG00000054446	Cpa1
		ENSMUSG00000021760	Gpx8			ENSMUSG00000039452	Snx22
		ENSMUSG00000047557	Lxn			ENSMUSG00000034435	Tmem30b
		ENSMUSG00000025930	Msc			ENSMUSG00000072437	Nanos1
		ENSMUSG00000034855	Cxcl10			ENSMUSG00000055210	Foxd2
		ENSMUSG00000000567	Sox9			ENSMUSG00000064267	Hvcn1
		ENSMUSG00000035783	Acta2			ENSMUSG00000026278	Bok
		ENSMUSG00000006599	Gtf2h1			ENSMUSG00000055652	Klhl25
		ENSMUSG00000008734	Gprc5b			ENSMUSG00000029706	Pax4
		ENSMUSG00000028626	Col9a2			ENSMUSG00000022900	Ildr1
		ENSMUSG00000018585	Atox1			ENSMUSG00000074199	Krtdap
		ENSMUSG00000003812	Dnase2a			ENSMUSG00000054115	Skp2
		ENSMUSG00000000078	Klf6			ENSMUSG00000037979	Ccdc92
		ENSMUSG00000060147	Serpinb6a			ENSMUSG00000041534	Rbp3
		ENSMUSG00000004951	Hspb1			ENSMUSG00000048981	Krt31
		ENSMUSG00000032332	Col12a1			ENSMUSG00000020681	Ace
		ENSMUSG00000021062	Rab15			ENSMUSG00000027456	Sdcbp2
		ENSMUSG00000030717	Nupr1			ENSMUSG00000045573	Penk
		ENSMUSG00000040428	Plekha4			ENSMUSG00000030054	Gp9
		ENSMUSG00000030878	Cdr2			ENSMUSG00000057337	Chst3
		ENSMUSG00000022816	Fstl1			ENSMUSG00000068697	Myoz1
		ENSMUSG00000029817	Tra2a			ENSMUSG00000028255	Clca1
		ENSMUSG00000056481	Cd248			ENSMUSG00000030500	Slc17a6
		ENSMUSG00000038580	Sct			ENSMUSG00000050623	Tex40
		ENSMUSG00000031636	Pdlim3			ENSMUSG00000091510	Mtag2
		ENSMUSG00000035042	Ccl5			ENSMUSG00000023247	Guca2a
		ENSMUSG00000029730	Mcm7			ENSMUSG00000004341	Gpx6
		ENSMUSG00000030538	Cib1			ENSMUSG00000053175	Bcl3
		ENSMUSG00000029838	Ptn			ENSMUSG00000022440	C1qtnf6
		ENSMUSG00000024501	Dpysl3			ENSMUSG00000028758	Kif17
		ENSMUSG00000009681	Bcr			ENSMUSG00000031861	Lpar2
		ENSMUSG00000020709	Adap2			ENSMUSG00000094806	Cyp2d10
		ENSMUSG00000020377	Ltc4s			ENSMUSG00000020226	Slc5a4b
		ENSMUSG00000001029	Icam2			ENSMUSG00000030043	Tacr1
		ENSMUSG00000043004	Gng2			ENSMUSG00000031170	Slc38a5
		ENSMUSG00000036961	Wnt8b			ENSMUSG00000031766	Slc12a3
		ENSMUSG00000030536	Iqgap1			ENSMUSG00000059201	Lep
		ENSMUSG00000052727	Map1b			ENSMUSG00000034171	Faah
		ENSMUSG00000021493	Pdlim7			ENSMUSG00000024727	Trpm6
		ENSMUSG00000050493	Fam167b			ENSMUSG00000022534	Mefv
		ENSMUSG00000039639	Kcne1
		ENSMUSG00000028108	Ecm1			DCM female
		ENSMUSG00000011884	Gltp			ENSMUSG00000056673	Kdm5d
		ENSMUSG00000030342	Cd9			ENSMUSG00000068457	Uty
		ENSMUSG00000021367	Edn1			ENSMUSG00000069049	Eif2s3y
		ENSMUSG00000011752	Pgam1			ENSMUSG00000069045	Ddx3y
		ENSMUSG00000022995	Enah			ENSMUSG00000025742	Prps2
		ENSMUSG00000000982	Ccl3			ENSMUSG00000029762	Akr1b8
		ENSMUSG00000026890	Lhx6			ENSMUSG00000007033	Hspa1l
		ENSMUSG00000039646	Vasn			ENSMUSG00000035258	Abi3bp
		ENSMUSG00000030116	Mfap5			ENSMUSG00000020063	Sirt1
		ENSMUSG00000026938	Fcna			ENSMUSG00000008658	Rbfox1
		ENSMUSG00000001493	Meox1			ENSMUSG00000022525	Hrasls
		ENSMUSG00000028312	Smc2			ENSMUSG00000027805	Pfn2
		ENSMUSG00000024033	Rsph1			ENSMUSG00000042198	Chchd7
		ENSMUSG00000023008	Fmnl3			ENSMUSG00000046709	Mapk10
		ENSMUSG00000055780	Usp26			ENSMUSG00000069094	Pde7a
		ENSMUSG00000017478	Zc3h18			ENSMUSG00000019791	Hint3
		ENSMUSG00000073643	Wdfy1			ENSMUSG00000029659	Medag
		ENSMUSG00000043079	Synpo			ENSMUSG00000036214	Znrd1as
		ENSMUSG00000028464	Tpm2			ENSMUSG00000015354	Pcolce2
		ENSMUSG00000004788	Eif2b2			ENSMUSG00000026824	Kcnj3
		ENSMUSG00000052459	Atp6v1a			ENSMUSG00000030315	Vgll4
		ENSMUSG00000051790	Nlgn2			ENSMUSG00000046312	AI464131
		ENSMUSG00000042747	Krtcap2			ENSMUSG00000035783	Acta2
		ENSMUSG00000028597	Gpx7			ENSMUSG00000041084	Ostc
		ENSMUSG00000007817	Zmiz1			ENSMUSG00000025780	Itih5
		ENSMUSG00000058392	Rrp1b			ENSMUSG00000020263	Appl2
		ENSMUSG00000027496	Aurka			ENSMUSG00000073411	H2-D1
		ENSMUSG00000003355	Fkbp11			ENSMUSG00000035399	Oser1
		ENSMUSG00000039405	Prss23			ENSMUSG00000074264	Amy1
		ENSMUSG00000025534	Gusb			ENSMUSG00000044018	Mrpl50
		ENSMUSG00000026872	Zeb2			ENSMUSG00000048497	Mmgt2
		ENSMUSG00000031284	Pak3			ENSMUSG00000031641	Cbr4
		ENSMUSG00000029752	Asns			ENSMUSG00000024287	Thoc1
		ENSMUSG00000026437	Cdk18			ENSMUSG00000090523	Gypc
		ENSMUSG00000001098	Kctd10			ENSMUSG00000024097	Srsf7
		ENSMUSG00000042712	Wbp5			ENSMUSG00000025980	Hspd1
		ENSMUSG00000030218	Mgp			ENSMUSG00000028693	Nasp
		ENSMUSG00000020810	Cygb			ENSMUSG00000031790	Mmp15
		ENSMUSG00000028961	Pgd			ENSMUSG00000041741	Pde3a
		ENSMUSG00000055044	Pdlim1			ENSMUSG00000054675	Tmem119
		ENSMUSG00000067276	Capn6			ENSMUSG00000005628	Tmod4
		ENSMUSG00000040690	Col16a1			ENSMUSG00000072969	Armcx5
		ENSMUSG00000007033	Hspa1l			ENSMUSG00000030747	Dgat2
		ENSMUSG00000096145	Vkorc1			ENSMUSG00000040771	Oard1
		ENSMUSG00000034109	Golim4			ENSMUSG00000016528	Mapkapk2
		ENSMUSG00000035150	Eif2s3x			ENSMUSG00000027360	Hdc
		ENSMUSG00000031239	Itm2a			ENSMUSG00000030401	Rtn2
		ENSMUSG00000039168	Dap			ENSMUSG00000052688	Rab7b
		ENSMUSG00000013160	Atp6v0d1			ENSMUSG00000004748	Mtfp1
		ENSMUSG00000001435	Col18a1			ENSMUSG00000051341	Zfp52
		ENSMUSG00000030867	Plk1			ENSMUSG00000060373	Hnrnpc
		ENSMUSG00000010830	Kdelr3			ENSMUSG00000020273	Papolg
		ENSMUSG00000031387	Renbp			ENSMUSG00000036990	Otud4
		ENSMUSG00000029687	Ezh2			ENSMUSG00000038206	Fbxo8
		ENSMUSG00000002265	Peg3			ENSMUSG00000000355	Mcts1
		ENSMUSG00000046280	She			ENSMUSG00000027082	Tfpi
		ENSMUSG00000001739	Cldn15			ENSMUSG00000040990	Sh3kbp1
		ENSMUSG00000042804	Gpr153			ENSMUSG00000040350	Trim7
		ENSMUSG00000006390	Elovl1			ENSMUSG00000026971	Itgb6
		ENSMUSG00000059430	Actg2			ENSMUSG00000055044	Pdlim1
		ENSMUSG00000026278	Bok			ENSMUSG00000001518	Itfg2
		ENSMUSG00000060572	Mfap2			ENSMUSG00000026739	Bmi1
		ENSMUSG00000025381	Cnpy2			ENSMUSG00000026495	Efcab2
		ENSMUSG00000024940	Ltbp3			ENSMUSG00000063888	Rpl7l1
		ENSMUSG00000017969	Ptgis			ENSMUSG00000030062	Rpn1
		ENSMUSG00000018930	Ccl4			ENSMUSG00000021185	9030617O03Rik
		ENSMUSG00000004473	Clec11a			ENSMUSG00000096145	Vkorc1
		ENSMUSG00000024909	Efemp2			ENSMUSG00000028476	Reck
		ENSMUSG00000035439	Haus8			ENSMUSG00000033379	Atp6v0b
		ENSMUSG00000029580	Actb			ENSMUSG00000000787	Ddx3x
		ENSMUSG00000031375	Bgn			ENSMUSG00000027381	Bcl2l11
		ENSMUSG00000032744	Heyl			ENSMUSG00000032431	Crtap
		ENSMUSG00000035274	Tpbg			ENSMUSG00000040370	Lyrm5
		ENSMUSG00000019579	Mydgf			ENSMUSG00000021760	Gpx8
		ENSMUSG00000029718	Pcolce			ENSMUSG00000026888	Grb14
		ENSMUSG00000042436	Mfap4			ENSMUSG00000029169	Dhx15
		ENSMUSG00000056216	Cebpg			ENSMUSG00000041733	Coq5
		ENSMUSG00000000753	Serpinf1			ENSMUSG00000059305	Vpreb1
		ENSMUSG00000026796	Fam129b			ENSMUSG00000025050	Pcgf6
		ENSMUSG00000027465	Tbc1d20			ENSMUSG00000051675	Trim32
		ENSMUSG00000005360	Slc1a3			ENSMUSG00000040112	Mrps35
		ENSMUSG00000023411	Nfatc4			ENSMUSG00000026399	Cd55
		ENSMUSG00000031778	Cx3cl1			ENSMUSG00000029229	Chic2
		ENSMUSG00000038991	Txndc5			ENSMUSG00000025888	Casp1
		ENSMUSG00000031652	N4bp1			ENSMUSG00000021893	Capn7
		ENSMUSG00000062309	Rpp25			ENSMUSG00000027709	Mccc1
		ENSMUSG00000030315	Vgll4			ENSMUSG00000022248	Rad1
		ENSMUSG00000033436	Armcx2			ENSMUSG00000067242	Lgi1
		ENSMUSG00000004846	Plod3			ENSMUSG00000037032	Apbb1
		ENSMUSG00000075702	Selenom			ENSMUSG00000021268	Meg3
		ENSMUSG00000054675	Tmem119			ENSMUSG00000029499	Pxmp2
		ENSMUSG00000048497	Mmgt2			ENSMUSG00000075273	Ttc30b
		ENSMUSG00000024844	Banf1			ENSMUSG00000050608	Minos1
		ENSMUSG00000027239	Mdk			ENSMUSG00000039646	Vasn
		ENSMUSG00000022090	Pdlim2			ENSMUSG00000003923	Tfam
		ENSMUSG00000020282	Rhbdf1			ENSMUSG00000029422	Rsrc2
		ENSMUSG00000019539	Rcn3			ENSMUSG00000067818	Myl9
		ENSMUSG00000022371	Col14a1			ENSMUSG00000057469	E2f6
		ENSMUSG00000046402	Rbp1			ENSMUSG00000038319	Kcnh2
		ENSMUSG00000020099	Unc5b			ENSMUSG00000022332	Khdrbs3
		ENSMUSG00000038387	Rras			ENSMUSG00000021327	Zkscan3
		ENSMUSG00000030117	Gdf3			ENSMUSG00000039108	Lsm14b
		ENSMUSG00000037369	Kdm6a			ENSMUSG00000039835	Nhsl1
		ENSMUSG00000031226	Pbdc1			ENSMUSG00000021537	Cetn3
		ENSMUSG00000086503	Xist			ENSMUSG00000060882	Kcnd2
						ENSMUSG00000042747	Krtcap2
						ENSMUSG00000025268	Maged2
						ENSMUSG00000026172	Bcs1l
						ENSMUSG00000022148	Fyb
						ENSMUSG00000026887	Mrrf
						ENSMUSG00000027875	Hmgcs2
						ENSMUSG00000037580	Gch1
						ENSMUSG00000021716	Srek1ip1
						ENSMUSG00000001056	Nhp2
						ENSMUSG00000038417	Fig4
						ENSMUSG00000033420	Antxr1
						ENSMUSG00000057388	Mrpl18
						ENSMUSG00000028179	Cth
						ENSMUSG00000005371	Fbxo11
						ENSMUSG00000022204	Ngdn
						ENSMUSG00000020160	Meis1
						ENSMUSG00000031387	Renbp
						ENSMUSG00000041355	Ssr2
						ENSMUSG00000025779	Ly96
						ENSMUSG00000027018	Hat1
						ENSMUSG00000022314	Rad21
						ENSMUSG00000031700	Gpt2
						ENSMUSG00000041417	Pik3r1
						ENSMUSG00000082361	Btc
						ENSMUSG00000022676	Snai2
						ENSMUSG00000003873	Bax
						ENSMUSG00000024331	Dsc2
						ENSMUSG00000070583	Fv1
						ENSMUSG00000046351	Zfp322a
						ENSMUSG00000062169	Cnih4
						ENSMUSG00000013584	Aldh1a2
						ENSMUSG00000026388	3110009E18Rik
						ENSMUSG00000031712	Il15
						ENSMUSG00000039887	Alg14
						ENSMUSG00000035473	Galm
						ENSMUSG00000030199	Etv6
						ENSMUSG00000025290	Rps24
						ENSMUSG00000025040	Fundc1
						ENSMUSG00000012705	Retn
						ENSMUSG00000075701	Selenos
						ENSMUSG00000049755	Zfp672
						ENSMUSG00000028057	Rit1
						ENSMUSG00000028484	Psip1
						ENSMUSG00000028567	Txndc12
						ENSMUSG00000021796	Bmpr1a
						ENSMUSG00000038248	Sobp
						ENSMUSG00000030545	Pex11a
						ENSMUSG00000063428	Ddo
						ENSMUSG00000021319	Sfrp4
						ENSMUSG00000026021	Sumo1
						ENSMUSG00000024277	Mapre2
						ENSMUSG00000024293	Esco1
						ENSMUSG00000064254	Ethe1
						ENSMUSG00000031347	Cetn2
						ENSMUSG00000021583	Erap1
						ENSMUSG00000029469	Ift81
						ENSMUSG00000020280	Pus10
						ENSMUSG00000026784	Pdss1
						ENSMUSG00000031198	Fundc2
						ENSMUSG00000028609	Magoh
						ENSMUSG00000059811	Atl2
						ENSMUSG00000027210	Meis2
						ENSMUSG00000005656	Snx6
						ENSMUSG00000019883	Echdc1
						ENSMUSG00000066150	Slc31a1
						ENSMUSG00000044337	Ackr3
						ENSMUSG00000027673	Ndufb5
						ENSMUSG00000053286	Trmt1l
						ENSMUSG00000005575	Ube2m
						ENSMUSG00000029145	Eif2b4
						ENSMUSG00000034449	Dhrs11
						ENSMUSG00000022306	Zfpm2
						ENSMUSG00000041476	Smpx
						ENSMUSG00000027835	Pdcd10
						ENSMUSG00000022247	Brix1
						ENSMUSG00000024376	Epb41l4a
						ENSMUSG00000019988	Nedd1
						ENSMUSG00000031245	Hmgn5
						ENSMUSG00000006191	Cdkal1
						ENSMUSG00000028300	3110043O21Rik
						ENSMUSG00000038736	Nudcd1
						ENSMUSG00000022219	Cideb
						ENSMUSG00000052539	Magi3
						ENSMUSG00000024151	Msh2
						ENSMUSG00000037720	Tmem33
						ENSMUSG00000010064	Slc38a3
						ENSMUSG00000025911	Adhfe1
						ENSMUSG00000063200	Nol7
						ENSMUSG00000020629	Adi1
						ENSMUSG00000068917	Clk2
						ENSMUSG00000018819	Lsp1
						ENSMUSG00000060090	Rp2
						ENSMUSG00000034401	Spata6
						ENSMUSG00000047238	Mageh1
						ENSMUSG00000030659	Nucb2
						ENSMUSG00000000439	Mkrn2
						ENSMUSG00000025289	Prdx4
						ENSMUSG00000000085	Scmh1
						ENSMUSG00000030512	Snrpa1
						ENSMUSG00000021218	Gdi2
						ENSMUSG00000022711	Pmm2
						ENSMUSG00000028399	Ptprd
						ENSMUSG00000096210	H1f0
						ENSMUSG00000025762	Larp1b
						ENSMUSG00000022427	Tomm22
						ENSMUSG00000023048	Prr13
						ENSMUSG00000073676	Hspe1
						ENSMUSG00000022339	Ebag9
						ENSMUSG00000070934	Rraga
						ENSMUSG00000020003	Pex7
						ENSMUSG00000032314	Etfa
						ENSMUSG00000028013	Ppa2
						ENSMUSG00000052428	Tmco1
						ENSMUSG00000035000	Dpp4
						ENSMUSG00000002332	Dhrs1
						ENSMUSG00000022100	Xpo7
						ENSMUSG00000022978	Mis18a
						ENSMUSG00000028252	Ccnc
						ENSMUSG00000027778	Ift80
						ENSMUSG00000025537	Phkg1
						ENSMUSG00000020514	Mrpl22
						ENSMUSG00000028159	Dapp1
						ENSMUSG00000031137	Fgf13
						ENSMUSG00000020102	Slc16a7
						ENSMUSG00000035642	Aamdc
						ENSMUSG00000027274	Mkks
						ENSMUSG00000036257	Pnpla8
						ENSMUSG00000037722	Gnpnat1
						ENSMUSG00000027963	Extl2
						ENSMUSG00000019797	1700021F05Rik
						ENSMUSG00000074170	Plekhf1
						ENSMUSG00000028224	Nbn
						ENSMUSG00000016481	Cr1l
						ENSMUSG00000039967	Zfp292
						ENSMUSG00000051977	Prdm9
						ENSMUSG00000028669	Pithd1
						ENSMUSG00000046441	Cmtr2
						ENSMUSG00000005268	Prlr
						ENSMUSG00000071723	Gspt2
						ENSMUSG00000038990	Cables2
						ENSMUSG00000072946	Ptgr2
						ENSMUSG00000071528	Usmg5
						ENSMUSG00000025724	Sec11a
						ENSMUSG00000022307	Oxr1
						ENSMUSG00000042535	Gtpbp1
						ENSMUSG00000024528	Srfbp1
						ENSMUSG00000028551	Cdkn2c
						ENSMUSG00000063787	Chchd1
						ENSMUSG00000024833	Pola2
						ENSMUSG00000016833	Mrps18c
						ENSMUSG00000031358	Msl3
						ENSMUSG00000032342	Mto1
						ENSMUSG00000046879	Irgm1
						ENSMUSG00000027667	Zfp639
						ENSMUSG00000038332	Sesn1
						ENSMUSG00000019738	Polr2i
						ENSMUSG00000021650	Ptcd2
						ENSMUSG00000021974	Fgf9
						ENSMUSG00000025607	Copg2
						ENSMUSG00000028992	Nmnat1
						ENSMUSG00000022205	Sub1
						ENSMUSG00000042073	Abhd14b
						ENSMUSG00000022913	Psmg1
						ENSMUSG00000079834	Tmlhe
						ENSMUSG00000032034	Kcnj5
						ENSMUSG00000044475	Ascc1
						ENSMUSG00000033157	Abhd10
						ENSMUSG00000032067	Pts
						ENSMUSG00000032381	Fam96a
						ENSMUSG00000035232	Pdk3
						ENSMUSG00000028245	Nsmaf
						ENSMUSG00000032251	Irak1bp1
						ENSMUSG00000040006	Ginm1
						ENSMUSG00000074785	Plxnc1
						ENSMUSG00000031438	Rnf128
						ENSMUSG00000003031	Cdkn1b
						ENSMUSG00000021816	Ppp3cb
						ENSMUSG00000022969	Il10rb
						ENSMUSG00000022370	Mrpl13
						ENSMUSG00000031671	Setd6
						ENSMUSG00000039166	Akap7
						ENSMUSG00000020038	Cry1
						ENSMUSG00000038722	Bud31
						ENSMUSG00000025816	Sec61a2
						ENSMUSG00000033629	Hacd3
						ENSMUSG00000020547	Bzw2
						ENSMUSG00000030493	Faap24
						ENSMUSG00000048416	Mlf1
						ENSMUSG00000025193	Cutc
						ENSMUSG00000038256	Bcl9
						ENSMUSG00000025962	Fastkd2
						ENSMUSG00000026047	Kdelc1
						ENSMUSG00000007656	Arpp19
						ENSMUSG00000029209	Gnpda2
						ENSMUSG00000028345	Tex10
						ENSMUSG00000023206	Il15ra
						ENSMUSG00000029427	Zcchc8
						ENSMUSG00000019804	Snx3
						ENSMUSG00000037750	Fam222b
						ENSMUSG00000021286	Zfyve21
						ENSMUSG00000022889	Mrpl39
						ENSMUSG00000021460	Auh
						ENSMUSG00000063052	Lrrc40
						ENSMUSG00000029735	Tpk1
						ENSMUSG00000030663	1110004F10Rik
						ENSMUSG00000033436	Armcx2
						ENSMUSG00000041695	Kcnj2
						ENSMUSG00000041935	AW549877
						ENSMUSG00000018287	Spag7
						ENSMUSG00000022754	Tmem45a
						ENSMUSG00000027030	Stk39
						ENSMUSG00000012483	Rpa3
						ENSMUSG00000026761	Orc4
						ENSMUSG00000021548	Ccnh
						ENSMUSG00000020542	Myocd
						ENSMUSG00000031755	Bbs2
						ENSMUSG00000019971	Cep290
						ENSMUSG00000023967	Mrps18a
						ENSMUSG00000058523	Mup5
						ENSMUSG00000028229	Rmdn1
						ENSMUSG00000019948	Actr6
						ENSMUSG00000029685	Asb15
						ENSMUSG00000039428	Tmem135
						ENSMUSG00000022023	Wbp4
						ENSMUSG00000020166	Cnot2
						ENSMUSG00000034867	Ankrd27
						ENSMUSG00000020952	Scfd1
						ENSMUSG00000060288	Ppih
						ENSMUSG00000028696	Ipp
						ENSMUSG00000026946	Nmi
						ENSMUSG00000028292	Rars2
						ENSMUSG00000026917	Wdr5
						ENSMUSG00000040511	Pvr
						ENSMUSG00000036873	2410004B18Rik
						ENSMUSG00000063698	Sfxn4
						ENSMUSG00000030335	Mrpl51
						ENSMUSG00000075486	Commd6
						ENSMUSG00000021597	Slf1
						ENSMUSG00000036764	Dnajc12
						ENSMUSG00000004698	Hdac9
						ENSMUSG00000039018	Mtg1
						ENSMUSG00000071648	Rom1
						ENSMUSG00000030718	Ppme1
						ENSMUSG00000031425	Plp1
						ENSMUSG00000021557	Agtpbp1
						ENSMUSG00000029910	Mad2l1
						ENSMUSG00000020457	Drg1
						ENSMUSG00000039763	Dnajc28
						ENSMUSG00000032705	Exd2
						ENSMUSG00000039639	Kcne1
						ENSMUSG00000047910	Pcdhb16
						ENSMUSG00000028218	Fam92a
						ENSMUSG00000040446	Rprd1a
						ENSMUSG00000030291	Med21
						ENSMUSG00000030868	Dctn5
						ENSMUSG00000039568	Ubald1
						ENSMUSG00000021079	Timm9
						ENSMUSG00000048970	C1galt1c1
						ENSMUSG00000004771	Rab11a
						ENSMUSG00000021711	Trappc13
						ENSMUSG00000059409	Ppp2r5d
						ENSMUSG00000021376	Tpmt
						ENSMUSG00000026778	Prkcq
						ENSMUSG00000014856	Tmem208
						ENSMUSG00000037669	Ldah
						ENSMUSG00000033014	Trim33
						ENSMUSG00000028261	Ndufaf4
						ENSMUSG00000020413	Hus1
						ENSMUSG00000004270	Lpcat3
						ENSMUSG00000057835	Zfp119a
						ENSMUSG00000027879	Sec22b
						ENSMUSG00000022261	Sdc2
						ENSMUSG00000030265	Kras
						ENSMUSG00000025531	Chm
						ENSMUSG00000061758	Akr1b10
						ENSMUSG00000020137	Thap2
						ENSMUSG00000029199	Lias
						ENSMUSG00000022235	Cmbl
						ENSMUSG00000036916	Zfp280c
						ENSMUSG00000024639	Gnaq
						ENSMUSG00000036743	Psma8
						ENSMUSG00000029397	Rchy1
						ENSMUSG00000028256	Odf2l
						ENSMUSG00000036983	Tfb1m
						ENSMUSG00000020669	Sh3yl1
						ENSMUSG00000022371	Col14a1
						ENSMUSG00000020528	Prpsap2
						ENSMUSG00000020541	Tom1l1
						ENSMUSG00000026427	Eif2d
						ENSMUSG00000045598	Zfp553
						ENSMUSG00000020988	L2hgdh
						ENSMUSG00000056267	Cep70
						ENSMUSG00000002428	Hltf
						ENSMUSG00000026502	Desi2
						ENSMUSG00000038816	Ctnnal1
						ENSMUSG00000063884	Ptcd3
						ENSMUSG00000028578	Caap1
						ENSMUSG00000038412	Higd1a
						ENSMUSG00000041718	Alg13
						ENSMUSG00000038563	Efl1
						ENSMUSG00000028232	Tmem68
						ENSMUSG00000031382	Asb11
						ENSMUSG00000002728	Naa20
						ENSMUSG00000025978	Rftn2
						ENSMUSG00000063172	Hspb11
						ENSMUSG00000044148	1810030O07Rik
						ENSMUSG00000036291	Ap5m1
						ENSMUSG00000021094	Dhrs7
						ENSMUSG00000021114	Atp6v1d
						ENSMUSG00000027122	Arl14ep
						ENSMUSG00000040123	Zmym5
						ENSMUSG00000023791	Pigx
						ENSMUSG00000000340	Dbt
						ENSMUSG00000020623	Map2k6
						ENSMUSG00000060475	Wtap
						ENSMUSG00000031373	Car5b
						ENSMUSG00000027170	Eif3m
						ENSMUSG00000006335	Tfpt
						ENSMUSG00000015944	Gatsl2
						ENSMUSG00000044501	Zfp758
						ENSMUSG00000029177	Cenpa
						ENSMUSG00000051351	Zfp46
						ENSMUSG00000017491	Rarb
						ENSMUSG00000024072	Yipf4
						ENSMUSG00000020392	Cdkn2aipnl
						ENSMUSG00000032041	Tirap
						ENSMUSG00000060427	Zfp868
						ENSMUSG00000036285	Noa1
						ENSMUSG00000020801	Med31
						ENSMUSG00000026535	Ifi202b
						ENSMUSG00000021639	Gtf2h2
						ENSMUSG00000016308	Ube2a
						ENSMUSG00000049536	Tceal1
						ENSMUSG00000004032	Gstm5
						ENSMUSG00000049038	Mterf2
						ENSMUSG00000024583	Txnl1
						ENSMUSG00000028414	Fktn
						ENSMUSG00000024867	Pip5k1b
						ENSMUSG00000056124	B4galt6
						ENSMUSG00000075054	Yae1d1
						ENSMUSG00000020309	Chac2
						ENSMUSG00000021902	Phf7
						ENSMUSG00000049184	Purg
						ENSMUSG00000037361	Sf3b6
						ENSMUSG00000018433	Nol11
						ENSMUSG00000032405	Pias1
						ENSMUSG00000040667	Nup88
						ENSMUSG00000032551	1110059G10Rik
						ENSMUSG00000027714	Exosc9
						ENSMUSG00000020513	Tubd1
						ENSMUSG00000045435	Tmem60
						ENSMUSG00000031826	Usp10
						ENSMUSG00000029780	Nt5c3
						ENSMUSG00000043313	Pcdhb19
						ENSMUSG00000033790	Tubgcp5
						ENSMUSG00000058013	Sept11
						ENSMUSG00000015843	Rxrg
						ENSMUSG00000055200	Sertad3
						ENSMUSG00000059540	Tcea2
						ENSMUSG00000003992	Ssbp2
						ENSMUSG00000024146	Cript
						ENSMUSG00000042251	Pm20d1
						ENSMUSG00000028293	Slc35a1
						ENSMUSG00000040034	Nup43
						ENSMUSG00000026594	Ralgps2
						ENSMUSG00000020492	Ska2
						ENSMUSG00000027651	Rprd1b
						ENSMUSG00000041153	Osgin2
						ENSMUSG00000026986	Hnmt
						ENSMUSG00000071533	Pcnp
						ENSMUSG00000074733	Zfp950
						ENSMUSG00000005267	Zfp287
						ENSMUSG00000045410	Akr1e1
						ENSMUSG00000057914	Cacnb2
						ENSMUSG00000009733	Tfcp2
						ENSMUSG00000035133	Arhgap5
						ENSMUSG00000036446	Lum
						ENSMUSG00000018263	Tbx5
						ENSMUSG00000038646	Fam103a1
						ENSMUSG00000036572	Upf3b
						ENSMUSG00000006288	Ttc5
						ENSMUSG00000025892	Gria4
						ENSMUSG00000020873	Slc35b1
						ENSMUSG00000000392	Fap
						ENSMUSG00000029864	Gstk1
						ENSMUSG00000031703	Itfg1
						ENSMUSG00000037818	Abhd18
						ENSMUSG00000029012	Orc5
						ENSMUSG00000015749	Anp32e
						ENSMUSG00000004071	Cdip1
						ENSMUSG00000028156	Eif4e
						ENSMUSG00000021519	Mterf3
						ENSMUSG00000026004	Kansl1l
						ENSMUSG00000023330	Dtwd1
						ENSMUSG00000026893	Gca
						ENSMUSG00000026723	Trdmt1
						ENSMUSG00000021748	Pdhb
						ENSMUSG00000059920	4930453N24Rik
						ENSMUSG00000022788	Fgd4
						ENSMUSG00000052534	Pbx1
						ENSMUSG00000054477	Kcnn2
						ENSMUSG00000005262	Ufd1l
						ENSMUSG00000028568	Btf3l4
						ENSMUSG00000035069	Oma1
						ENSMUSG00000020659	Cbll1
						ENSMUSG00000025937	Lactb2
						ENSMUSG00000037894	H2afz
						ENSMUSG00000021994	Wnt5a
						ENSMUSG00000038239	Hrc
						ENSMUSG00000021906	Oxnad1
						ENSMUSG00000004018	Fancl
						ENSMUSG00000010911	Apip
						ENSMUSG00000002017	Fam98a
						ENSMUSG00000028060	2810403A07Rik
						ENSMUSG00000046532	Ar
						ENSMUSG00000054766	Set
						ENSMUSG00000033940	Brk1
						ENSMUSG00000039062	Anpep
						ENSMUSG00000050912	Tmem123
						ENSMUSG00000021619	Atg10
						ENSMUSG00000025939	Ube2w
						ENSMUSG00000030616	Sytl2
						ENSMUSG00000034211	Mrps17
						ENSMUSG00000035171	1110059E24Rik
						ENSMUSG00000041216	Clvs1
						ENSMUSG00000031197	Vbp1
						ENSMUSG00000028132	Tmem56
						ENSMUSG00000013662	Atad1
						ENSMUSG00000074922	Fam122a
						ENSMUSG00000004319	Clcn3
						ENSMUSG00000032002	Dcun1d5
						ENSMUSG00000067713	Prkag1
						ENSMUSG00000029670	Ing3
						ENSMUSG00000071359	Tbpl1
						ENSMUSG00000029276	Glmn
						ENSMUSG00000079658	Tceb1
						ENSMUSG00000050071	Bex1
						ENSMUSG00000031949	Adat1
						ENSMUSG00000053347	Zfp943
						ENSMUSG00000020955	Ap4s1
						ENSMUSG00000037531	Mrpl47
						ENSMUSG00000031337	Mtm1
						ENSMUSG00000048429	1810026J23Rik
						ENSMUSG00000030188	Magohb
						ENSMUSG00000069208	Zfp825
						ENSMUSG00000031631	Cfap97
						ENSMUSG00000031422	Morf4l2
						ENSMUSG00000005846	Rsl1d1
						ENSMUSG00000002500	Rpl3l
						ENSMUSG00000005803	Sqrdl
						ENSMUSG00000020621	Rdh14
						ENSMUSG00000062210	Tnfaip8
						ENSMUSG00000038370	Pcp4l1
						ENSMUSG00000024145	Pigf
						ENSMUSG00000020311	Erlec1
						ENSMUSG00000090115	Usp49
						ENSMUSG00000021578	Ccdc127
						ENSMUSG00000061762	Tac1
						ENSMUSG00000026960	Arl6ip6
						ENSMUSG00000039519	Cyp7b1
						ENSMUSG00000031628	Casp3
						ENSMUSG00000002679	Med6
						ENSMUSG00000046949	Nqo2
						ENSMUSG00000028295	Smim8
						ENSMUSG00000034875	Nudt19
						ENSMUSG00000071984	Fndc1
						ENSMUSG00000062981	Mrpl42
						ENSMUSG00000029158	Yipf7
						ENSMUSG00000027208	Fgf7
						ENSMUSG00000038383	Pigu
						ENSMUSG00000027997	Casp6
						ENSMUSG00000026134	Prim2
						ENSMUSG00000025332	Kdm5c
						ENSMUSG00000040213	Kyat3
						ENSMUSG00000038843	Gcnt1
						ENSMUSG00000051412	Vamp7
						ENSMUSG00000025271	Pfkfb1
						ENSMUSG00000027247	Arhgap1
						ENSMUSG00000003444	Med29
						ENSMUSG00000036437	Npy1r
						ENSMUSG00000026097	Ormdl1
						ENSMUSG00000020910	Adprm
						ENSMUSG00000026360	Rgs2
						ENSMUSG00000044573	Acp1
						ENSMUSG00000021962	Dcp1a
						ENSMUSG00000033910	Gucy1a3
						ENSMUSG00000046311	Zfp62
						ENSMUSG00000020610	Amz2
						ENSMUSG00000003282	Plag1
						ENSMUSG00000074754	Gm561
						ENSMUSG00000059408	Mrgprh
						ENSMUSG00000059325	Hopx
						ENSMUSG00000072294	Klf12
						ENSMUSG00000041396	Mettl18
						ENSMUSG00000061666	Gdpd1
						ENSMUSG00000038526	Car14
						ENSMUSG00000031609	Sap30
						ENSMUSG00000033544	Angptl1
						ENSMUSG00000031239	Itm2a
						ENSMUSG00000031226	Pbdc1
						ENSMUSG00000069727	Zfp975
						ENSMUSG00000035150	Eif2s3x
						ENSMUSG00000037369	Kdm6a
						ENSMUSG00000086503	Xist
