# Supplementary material for: Sexual dimorphisms of mRNA and miRNA in human/murine heart disease
Source: PLoS One. 2017 Jul 13;12(7):e0177988. doi: 10.1371/journal.pone.0177988 (PMC5509429; doi:10.1371/journal.pone.0177988)
Supplement: S2 Table — (XLSX) [file pone.0177988.s016.xlsx]

## Sheet: S2
ENSEMBL ID	Name	ENSEMBL ID	Name	ENSEMBL ID	Name	ENSEMBL ID	Name
Normal male		ICM male		HCM male		DCM male
ENSG00000124772	CPNE5	ENSG00000149269	PAK1	ENSG00000123689	G0S2	ENSG00000133169	BEX1
ENSG00000145244	CORIN	ENSG00000158258	CLSTN2	ENSG00000157502	MUM1L1	ENSG00000185352	HS6ST3
ENSG00000135547	HEY2	ENSG00000143867	OSR1	ENSG00000156804	FBXO32	ENSG00000149269	PAK1
ENSG00000124491	F13A1	ENSG00000136068	FLNB	ENSG00000163032	VSNL1	ENSG00000004776	HSPB6
ENSG00000196353	CPNE4	ENSG00000112214	FHL5	ENSG00000145244	CORIN	ENSG00000162989	KCNJ3
ENSG00000120049	KCNIP2	ENSG00000188001	TPRG1	ENSG00000169306	IL1RAPL1	ENSG00000130054	FAM155B
ENSG00000163833	FBXO40	ENSG00000171877	FRMD5	ENSG00000004776	HSPB6	ENSG00000013016	EHD3
ENSG00000159212	CLIC6	ENSG00000002586	CD99	ENSG00000142661	MYOM3	ENSG00000198336	MYL4
ENSG00000138356	AOX1	ENSG00000076770	MBNL3	ENSG00000163406	SLC15A2	ENSG00000171877	FRMD5
ENSG00000125730	C3	ENSG00000165246	NLGN4Y	ENSG00000148926	ADM	ENSG00000182551	ADI1
ENSG00000104332	SFRP1	ENSG00000154620	TMSB4Y	ENSG00000076770	MBNL3	ENSG00000137941	TTLL7
ENSG00000185745	IFIT1	ENSG00000229236	TTTY10	ENSG00000130054	FAM155B	ENSG00000154620	TMSB4Y
ENSG00000100979	PLTP	ENSG00000099725	PRKY	ENSG00000117595	IRF6	ENSG00000076770	MBNL3
ENSG00000198336	MYL4	ENSG00000272398	CD24	ENSG00000135750	KCNK1	ENSG00000002586	CD99
ENSG00000239388	ASB14	ENSG00000176728	TTTY14	ENSG00000165995	CACNB2	ENSG00000165246	NLGN4Y
ENSG00000105409	ATP1A3	ENSG00000183878	UTY	ENSG00000096696	DSP	ENSG00000272398	CD24
ENSG00000166292	TMEM100	ENSG00000067646	ZFY	ENSG00000171130	ATP6V0E2	ENSG00000229236	TTTY10
ENSG00000123689	G0S2	ENSG00000114374	USP9Y	ENSG00000198336	MYL4	ENSG00000099725	PRKY
ENSG00000171476	HOPX	ENSG00000129824	RPS4Y1	ENSG00000157445	CACNA2D3	ENSG00000176728	TTTY14
ENSG00000004776	HSPB6	ENSG00000198692	EIF1AY	ENSG00000175175	PPM1E	ENSG00000183878	UTY
ENSG00000106236	NPTX2			ENSG00000187837	HIST1H1C	ENSG00000067646	ZFY
ENSG00000134765	DSC1	ICM female		ENSG00000101639	CEP192	ENSG00000114374	USP9Y
ENSG00000186628	FSD2	ENSG00000101134	DOK5	ENSG00000002586	CD99	ENSG00000129824	RPS4Y1
ENSG00000135469	COQ10A	ENSG00000155962	CLIC2	ENSG00000165246	NLGN4Y	ENSG00000198692	EIF1AY
ENSG00000154930	ACSS1	ENSG00000005889	ZFX	ENSG00000272398	CD24
ENSG00000122477	LRRC39			ENSG00000176728	TTTY14	DCM female
ENSG00000122550	KLHL7			ENSG00000183878	UTY	ENSG00000112299	VNN1
ENSG00000143845	ETNK2			ENSG00000154620	TMSB4Y	ENSG00000260314	MRC1
ENSG00000033122	LRRC7			ENSG00000099725	PRKY	ENSG00000136826	KLF4
ENSG00000087258	GNAO1			ENSG00000067646	ZFY	ENSG00000140968	IRF8
ENSG00000018625	ATP1A2			ENSG00000114374	USP9Y	ENSG00000163823	CCR1
ENSG00000143416	SELENBP1			ENSG00000198692	EIF1AY	ENSG00000159167	STC1
ENSG00000152556	PFKM			ENSG00000129824	RPS4Y1	ENSG00000197249	SERPINA1
ENSG00000163827	LRRC2					ENSG00000060982	BCAT1
ENSG00000163820	FYCO1			HCM female		ENSG00000113088	GZMK
ENSG00000141576	RNF157			ENSG00000130164	LDLR	ENSG00000103569	AQP9
ENSG00000156804	FBXO32			ENSG00000107796	ACTA2	ENSG00000110876	SELPLG
ENSG00000073670	ADAM11			ENSG00000173334	TRIB1	ENSG00000162511	LAPTM5
ENSG00000173208	ABCD2			ENSG00000159399	HK2	ENSG00000168685	IL7R
ENSG00000134202	GSTM3			ENSG00000262655	SPON1	ENSG00000120708	TGFBI
ENSG00000146809	ASB15			ENSG00000121966	CXCR4	ENSG00000127951	FGL2
ENSG00000162989	KCNJ3			ENSG00000111674	ENO2	ENSG00000125384	PTGER2
ENSG00000149809	TM7SF2			ENSG00000136999	NOV	ENSG00000118503	TNFAIP3
ENSG00000148225	WDR31			ENSG00000164879	CA3	ENSG00000151726	ACSL1
ENSG00000116005	PCYOX1			ENSG00000170162	VGLL2	ENSG00000086300	SNX10
ENSG00000148218	ALAD			ENSG00000136160	EDNRB	ENSG00000122862	SRGN
ENSG00000181856	SLC2A4			ENSG00000170017	ALCAM	ENSG00000181374	CCL13
ENSG00000160097	FNDC5			ENSG00000124019	FAM124B	ENSG00000173198	CYSLTR1
ENSG00000185100	ADSSL1			ENSG00000175206	NPPA	ENSG00000072694	FCGR2B
ENSG00000114948	ADAM23			ENSG00000172059	KLF11	ENSG00000135048	TMEM2
ENSG00000247596	TWF2			ENSG00000198034	RPS4X	ENSG00000143546	S100A8
ENSG00000068976	PYGM			ENSG00000130741	EIF2S3	ENSG00000188404	SELL
ENSG00000182732	RGS6			ENSG00000215301	DDX3X	ENSG00000152229	PSTPIP2
ENSG00000166816	LDHD			ENSG00000005889	ZFX	ENSG00000152766	ANKRD22
ENSG00000204655	MOG					ENSG00000011600	TYROBP
ENSG00000185352	HS6ST3					ENSG00000162747	FCGR3B
ENSG00000161558	TMEM143					ENSG00000000938	FGR
ENSG00000178802	MPI					ENSG00000082397	EPB41L3
ENSG00000171130	ATP6V0E2					ENSG00000169896	ITGAM
ENSG00000185518	SV2B					ENSG00000147168	IL2RG
ENSG00000168143	FAM83B					ENSG00000090382	LYZ
ENSG00000101440	ASIP					ENSG00000163131	CTSS
ENSG00000157445	CACNA2D3					ENSG00000178695	KCTD12
ENSG00000163406	SLC15A2					ENSG00000077420	APBB1IP
ENSG00000130054	FAM155B					ENSG00000170017	ALCAM
ENSG00000171877	FRMD5					ENSG00000116701	NCF2
ENSG00000165246	NLGN4Y					ENSG00000102879	CORO1A
ENSG00000002586	CD99					ENSG00000143119	CD53
ENSG00000131781	FMO5					ENSG00000138755	CXCL9
ENSG00000076770	MBNL3					ENSG00000169248	CXCL11
ENSG00000229236	TTTY10					ENSG00000136167	LCP1
ENSG00000099725	PRKY					ENSG00000198034	RPS4X
ENSG00000272398	CD24					ENSG00000130741	EIF2S3
ENSG00000176728	TTTY14					ENSG00000155962	CLIC2
ENSG00000067646	ZFY					ENSG00000215301	DDX3X
ENSG00000183878	UTY					ENSG00000005889	ZFX
ENSG00000114374	USP9Y
ENSG00000198692	EIF1AY
ENSG00000129824	RPS4Y1
Normal female
ENSG00000138207	RBP4
ENSG00000099194	SCD
ENSG00000164879	CA3
ENSG00000120738	EGR1
ENSG00000138061	CYP1B1
ENSG00000106366	SERPINE1
ENSG00000139289	PHLDA1
ENSG00000108821	COL1A1
ENSG00000101825	MXRA5
ENSG00000118523	CTGF
ENSG00000164171	ITGA2
ENSG00000174640	SLCO2A1
ENSG00000038427	VCAN
ENSG00000070404	FSTL3
ENSG00000133110	POSTN
ENSG00000139998	RAB15
ENSG00000137801	THBS1
ENSG00000092969	TGFB2
ENSG00000115414	FN1
ENSG00000206561	COLQ
ENSG00000173334	TRIB1
ENSG00000124762	CDKN1A
ENSG00000104219	ZDHHC2
ENSG00000071282	LMCD1
ENSG00000186310	NAP1L3
ENSG00000163191	S100A11
ENSG00000102265	TIMP1
ENSG00000116133	DHCR24
ENSG00000128045	RASL11B
ENSG00000175206	NPPA
ENSG00000170017	ALCAM
ENSG00000026508	CD44
ENSG00000152422	XRCC4
ENSG00000115963	RND3
ENSG00000147676	MAL2
ENSG00000196950	SLC39A10
ENSG00000135919	SERPINE2
ENSG00000155850	SLC26A2
ENSG00000131389	SLC6A6
ENSG00000076513	ANKRD13A
ENSG00000095739	BAMBI
ENSG00000130176	CNN1
ENSG00000143179	UCK2
ENSG00000173926	MARCH3
ENSG00000153904	DDAH1
ENSG00000164211	STARD4
ENSG00000135074	ADAM19
ENSG00000046653	GPM6B
ENSG00000133657	ATP13A3
ENSG00000168743	NPNT
ENSG00000120217	CD274
ENSG00000172020	GAP43
ENSG00000196083	IL1RAP
ENSG00000166689	PLEKHA7
ENSG00000151835	SACS
ENSG00000041982	TNC
ENSG00000170876	TMEM43
ENSG00000166833	NAV2
ENSG00000139514	SLC7A1
ENSG00000147573	TRIM55
ENSG00000104549	SQLE
ENSG00000170522	ELOVL6
ENSG00000180773	SLC36A4
ENSG00000140563	MCTP2
ENSG00000155962	CLIC2
ENSG00000215301	DDX3X
ENSG00000280165	PCDH20
ENSG00000130741	EIF2S3
ENSG00000169230	PRELID1
ENSG00000101134	DOK5
ENSG00000101846	STS
ENSG00000005889	ZFX
