# Supplementary material for: Sexual dimorphisms of mRNA and miRNA in human/murine heart disease
Source: PLoS One. 2017 Jul 13;12(7):e0177988. doi: 10.1371/journal.pone.0177988 (PMC5509429; doi:10.1371/journal.pone.0177988)
Supplement: S3 Table — In mouse NF and human ICM, the number of sexually dimorphic genes detected was not sufficient for clustering analysis and thus the corresponding columns are left blank. Clusters are shown in a decreasing order according to enrichment score (indicated in bracket). Enrichment score > 1.0 (equivalent to p < 0.10) was deemed significant. (XLSX) [file pone.0177988.s017.xlsx]

## Sheet: S3
NF	ICM	HCM	DCM
Mouse
genes downregulated in female	genes downregulated in female	genes downregulated in female	genes downregulated in female
	organic acid metabolic process (4.62)	cell migration (2.45)	male sex differentiation (3.93)
genes downregulated in male	fatty acid oxidation (3.73)	regulation of cell migration (1.52)	reproductive structure development (3.01)
	fatty acid catabolic process (3.17)	Chemotaxis (1.15)	Reproduction (2.22)
	branched-chain amino acid metabolic process (2.24)	embryonic organ morphogenesis (1.10)	cytokine metabolic process (2.03)
	fatty acid biosynthetic process (1.71)	tube development (1.08)	response to BMP (1.68)
	nucleoside bisphosphate metabolic process (1.42)	heart development (1.03)	head development (1.65)
	cardiac conduction (1.40)		synaptic signaling (1.55)
	purine ribonucleotide catabolic process (1.40)		tumor necrosis factor biosynthetic process (1.43)
	cardiac muscle cell membrane repolarization (1.28)	genes downregulated in male	kidney development (1.35)
	acetyl-CoA metabolic process (1.27)		egulation of BMP signaling pathway (1.34)
	positive regulation of tumor necrosis factor production (1.20)		forebrain cell migration (1.26)
	response to growth hormone (1.16)		Neurogenesis (1.23)
	blood circulation (1.14)		female sex differentiation (1.23)
	nucleotide metabolic process (1.05)		organic acid transport (1.16)
	regulation of cardiac muscle contraction (1.02)		detection of visible light (1.13)
			interleukin-2 production (1.13)
	genes downregulated in male		axon guidance (1.08)
	Angiogenesis (6.75)		positive regulation of metabolic process (1.08)
	cytokine production (4.69)		leukocyte proliferation (1.04)
	cell migration (4.43)		potassium ion transport (1.02)
	regulation of cell migration (4.00)
	regulation of neuron projection development (3.40)		genes downregulated in male
	positive regulation of cell migration (3.00)		Translation (2.82)
	cell death (2.86)		glucose metabolic process (1.33)
	positive regulation of nervous system development (2.72)		histone H4 acetylation (1.23)
	cellular response to organic substance (2.61)		mRNA catabolic process (1.17)
	Hemopoiesis (2.54)		amino sugar metabolic process (1.12)
	positive regulation of signal transduction (2.51)		heart contraction (1.05)
	negative regulation of apoptotic process (2.24)		cell aging (1.04)
	regulation of signal transduction (2.19)
	collagen metabolic process (2.10)
	regulation of bone mineralization (2.05)
	activation of immune response (2.02)
	neuron development (1.93)
	granulocyte migration (1.78)
	activation of innate immune response (1.75)
	tissue migration (1.70)
	interaction with symbiont (1.68)
	inositol lipid-mediated signaling (1.62)
	regulation of tumor necrosis factor superfamily cytokine production (1.61)
	positive regulation of apoptotic process (1.58)
	icosanoid biosynthetic process (1.53)
	interleukin-1 beta secretion (1.47)
	negative regulation of cell development (1.44)
	response to interferon-gamma (1.30)
	negative regulation of cellular response to growth factor stimulus (1.30)
	negative regulation of cell migration (1.29)
	regulation of phosphorylation (1.26)
	vascular process in circulatory system (1.26)
	MAPK cascade (1.22)
	positive regulation of phosphate metabolic process (1.21)
	chromosome segregation (1.20)
	regulation of nucleotide metabolic process (1.18)
	icosanoid biosynthetic process (1.17)
	response to bacterium (1.14)
	~cellular response to biotic stimulus (1.14)
	positive regulation of metabolic process (1.14)
	natural killer cell chemotaxis (1.13)
	regulation of neuron death (1.11)
	glomerulus development (1.08)
	negative regulation of bone mineralization (1.08)
	cellular response to transforming growth factor beta stimulus (1.08)
	hepatocyte proliferation (1.07)
	regulation of protein transport (1.06)
	response to hypoxia (1.01)
	sprouting angiogenesis (1.01)
	small molecule biosynthetic process (1.00)
Human
genes downregulated in female	genes downregulated in female	genes downregulated in female	genes downregulated in female
	cell adhesion (1.48)	cation transport (1.71)	muscle system process (1.21)
genes downregulated in male	cytoskeleton organization (1.14)	calcium ion transport (1.48)	heart contraction (1.11)
		cardiac muscle contraction (1.35)
	genes downregulated in male	ion homeostasis (1.01)	genes downregulated in male
			calcium ion homeostasis (4.02)
		genes downregulated in male	cell migration (3.70)
			response to bacterium (3.50)
			response to biotic stimulus (3.40)
			cell chemotaxis (2.77)
			calcium ion transport (2.76)
			viral process (2.35)
			leukocyte aggregation (1.73)
			regulation of calcium ion import (1.69)
			positive regulation of calcium ion transport (1.54)
			immune system development (1.51)
			regulation of cell migration (1.41)
			positive regulation of cation transmembrane transport (1.28)
			T cell activation (1.28)
			positive regulation of cell migration (1.28)
			osteoclast differentiation (1.14)
			leukocyte differentiation (1.12)
			cellular response to biotic stimulus (1.03)
			Exocytosis (1.00)
