# Supplementary material for: Sexual dimorphisms of mRNA and miRNA in human/murine heart disease
Source: PLoS One. 2017 Jul 13;12(7):e0177988. doi: 10.1371/journal.pone.0177988 (PMC5509429; doi:10.1371/journal.pone.0177988)
Supplement: S4 Table — (XLSX) [file pone.0177988.s018.xlsx]

## Sheet: S4
ID	logFC	adj.P.Val
Mouse male
mmu-miR-382-5p	1.63389	4.38e-06
mmu-miR-134-5p	1.32154	1.49e-05
mmu-miR-379-5p	0.790856	1.83e-05
mmu-miR-541-5p	0.856606	1.83e-05
mmu-miR-214-3p	0.94708	3.81e-05
mmu-miR-431-5p	1.42206	6.73e-05
mmu-miR-208b-3p	1.76356	8.14e-05
mmu-miR-127-3p	0.838203	8.14e-05
mmu-miR-21a-5p	1.46003	0.000112865
mmu-miR-34c-3p	1.14539	0.000153042
mmu-miR-195a-5p	0.302809	0.000178562
mmu-miR-149-5p	-0.505627	0.000260602
mmu-miR-505-5p	1.03169	0.000260602
mmu-miR-199b-3p	0.701246	0.000260602
mmu-miR-27b-5p	0.600899	0.000287236
mmu-miR-133a-5p	-0.59679	0.000318743
mmu-miR-329-3p	1.07627	0.000318743
mmu-miR-199a-3p	0.689635	0.000318743
mmu-miR-125b-1-3p	1.18066	0.000332773
mmu-miR-199a-5p	0.728168	0.000749544
mmu-miR-214-5p	1.22375	0.000749544
mmu-miR-669k-3p	-0.550573	0.000749544
mmu-miR-509-5p	-0.885399	0.00103253
mmu-miR-337-5p	0.997955	0.00118971
mmu-miR-1839-5p	0.38762	0.00128236
mmu-miR-30b-5p	-0.455246	0.00146828
mmu-miR-34c-5p	1.3214	0.00146828
mmu-miR-30e-5p	-0.479635	0.00146828
mmu-miR-152-3p	0.313104	0.00166034
mmu-miR-99b-3p	0.902616	0.00171123
mmu-let-7e-5p	0.387215	0.00171123
mmu-miR-421-3p	0.714726	0.00229804
mmu-miR-1b-3p	-0.377473	0.00249318
mmu-miR-411-5p	0.723817	0.00263943
mmu-let-7d-3p	-0.938714	0.00279912
mmu-miR-423-5p	0.751999	0.00287403
mmu-miR-23a-5p	0.781042	0.00287403
mmu-miR-434-5p	0.750895	0.00309746
mmu-miR-671-5p	0.549314	0.00323842
mmu-miR-222-3p	0.364922	0.00482248
mmu-miR-3102-5p	0.840789	0.00483682
mmu-miR-34b-3p	0.892959	0.00483682
mmu-miR-194-5p	-0.270467	0.00487422
mmu-miR-468-3p	0.334639	0.00662215
mmu-miR-1983	0.762552	0.0070764
mmu-miR-299a-3p	0.819154	0.00838679
mmu-miR-5123	0.37399	0.00838679
mmu-miR-5130	0.491869	0.00853633
mmu-miR-19b-3p	-0.362579	0.011045
mmu-miR-762	0.765639	0.0111688
mmu-miR-298-5p	0.657193	0.0117661
mmu-miR-709	0.991764	0.0146117
mmu-miR-199b-5p	0.647917	0.0165061
mmu-miR-664-5p	0.641653	0.0170079
mmu-miR-30c-2-3p	-0.28301	0.017568
mmu-miR-29b-3p	-0.492098	0.0181715
mmu-miR-190a-3p	-0.648757	0.0216437
mmu-miR-2137	0.480454	0.0217318
mmu-miR-296-3p	0.395051	0.0232352
mmu-miR-5126	0.418088	0.0232352
mmu-miR-3960	0.398923	0.0264658
mmu-miR-486a-3p	-0.371087	0.0275321
mmu-miR-455-5p	0.702612	0.0364475
mmu-miR-299a-5p	0.616238	0.0374729
mmu-miR-193a-5p	0.471289	0.0422108
Mouse female
mmu-miR-300-3p	1.01393	0.00489
mmu-miR-34c-5p	1.52663	0.00566
mmu-miR-21a-5p	1.24303	0.00586
mmu-miR-208b-3p	1.41864	0.00586
mmu-miR-382-5p	1.02221	0.00586
mmu-miR-486b-3p	-0.518903	0.00586
mmu-miR-546	0.452895	0.00876
mmu-miR-431-5p	1.03053	0.00876
mmu-miR-762	0.993867	0.00877931
mmu-miR-199a-5p	0.623399	0.0127133
mmu-miR-199b-3p	0.540435	0.0127133
mmu-miR-149-5p	-0.386028	0.0127133
mmu-miR-346-3p	1.11798	0.0127133
mmu-miR-486a-3p	-0.520663	0.0127133
mmu-miR-874-5p	-0.496352	0.0127133
mmu-miR-434-5p	0.712747	0.0173277
mmu-miR-134-5p	0.699881	0.0200376
mmu-miR-199a-3p	0.487046	0.0200376
mmu-miR-411-5p	0.642014	0.0200376
mmu-miR-214-5p	0.92959	0.0200376
mmu-miR-199b-5p	0.726327	0.0241109
mmu-miR-541-5p	0.454223	0.0241109
mmu-miR-34c-3p	0.697403	0.0285319
mmu-miR-30c-2-3p	-0.310234	0.0288195
mmu-miR-299a-5p	0.778082	0.030153
mmu-miR-214-3p	0.475288	0.0401079
mmu-miR-1983	0.66911	0.0401079
mmu-miR-5130	0.444067	0.0401079
mmu-miR-486b-5p	-0.316938	0.0401079
mmu-miR-298-5p	0.619469	0.0401079
mmu-miR-296-3p	0.42165	0.0401079
mmu-miR-376b-3p	0.510753	0.0418723
mmu-miR-486a-5p	-0.306065	0.042138
mmu-miR-299a-3p	0.712579	0.042138
mmu-miR-411-3p	0.414206	0.0427558
Human male
hsa-miR-4423-5p	0.381023	0.00231
hsa-miR-147b	-0.447568	0.00365
hsa-miR-1261	-0.341184	0.0482
hsa-miR-148a-5p	0.343866	0.0482
Human female
hsa-miR-558	-0.53942	0.00356
hsa-miR-4634	0.938512	0.00356
hsa-miR-423-3p	-0.755827	0.00356
hsa-miR-4726-3p	0.699142	0.00356
hsa-miR-193b-3p	-0.53491	0.00356
hsa-miR-150-3p	1.48435	0.00356
hsa-miR-4516	0.931634	0.00356
hsa-miR-4735-3p	-0.33292	0.00356
hsa-miR-4745-5p	0.889	0.00552241
hsa-miR-4709-3p	0.546488	0.00552241
hsa-miR-181c-5p	0.929421	0.0182316
hsa-miR-4284	-0.642982	0.0291362
hsa-miR-3615	0.567451	0.0299488
