# Supplementary material for: Sexual dimorphisms of mRNA and miRNA in human/murine heart disease
Source: PLoS One. 2017 Jul 13;12(7):e0177988. doi: 10.1371/journal.pone.0177988 (PMC5509429; doi:10.1371/journal.pone.0177988)
Supplement: S5 Table — All clusters presented show enrichment score > 1.3 (equivalent to p-value < 0.05), although individual categories within clusters often show p-values > 0.05. (XLSX) [file pone.0177988.s019.xlsx]

## Sheet: S5
category	Term	Fold Enrichment	FDR
	genes downregulated in female
Annotation Cluster 1	Enrichment Score: 2.4878548419608997
Category	Term	Fold Enrichment	FDR
GOTERM_BP_FAT	GO:0046486~glycerolipid metabolic process	4.52298	3.28561
GOTERM_BP_FAT	GO:0006644~phospholipid metabolic process	4.08344	5.73987
GOTERM_BP_FAT	GO:0006650~glycerophospholipid metabolic process	5.30958	8.97339
Annotation Cluster 2	Enrichment Score: 2.105080203379699
Category	Term	Fold Enrichment	FDR
GOTERM_BP_FAT	GO:0032787~monocarboxylic acid metabolic process	2.94444	10.9904
GOTERM_BP_FAT	GO:0006082~organic acid metabolic process	2.41088	11.7495
GOTERM_BP_FAT	GO:0019752~carboxylic acid metabolic process	2.4702	14.2519
GOTERM_BP_FAT	GO:0043436~oxoacid metabolic process	2.4516	14.9759
Annotation Cluster 3	Enrichment Score: 1.8849594098820686
Category	Term	Fold Enrichment	FDR
GOTERM_BP_FAT	GO:0007517~muscle organ development	3.35726	15.4917
GOTERM_BP_FAT	GO:0014706~striated muscle tissue development	3.15404	20.684
GOTERM_BP_FAT	GO:0060537~muscle tissue development	2.97401	26.7307
Annotation Cluster 4	Enrichment Score: 1.6393640451310514
Category	Term	Fold Enrichment	FDR
GOTERM_BP_FAT	GO:0031325~positive regulation of cellular metabolic process	1.6465	12.3687
GOTERM_BP_FAT	GO:0009893~positive regulation of metabolic process	1.5177	31.0015
GOTERM_BP_FAT	GO:0010604~positive regulation of macromolecule metabolic process	1.39866	75.265
Annotation Cluster 5	Enrichment Score: 1.4916374282856801
Category	Term	Fold Enrichment	FDR
GOTERM_BP_FAT	GO:0051384~response to glucocorticoid	4.96425	27.1713
GOTERM_BP_FAT	GO:0031960~response to corticosteroid	4.49799	35.4871
GOTERM_BP_FAT	GO:0048545~response to steroid hormone	2.64044	74.728
genes downregulated in male	genes downregulated in male
Annotation Cluster 1	Enrichment Score: 5.3983689978620335
Category	Term	Fold Enrichment	FDR
GOTERM_BP_FAT	GO:0048514~blood vessel morphogenesis	4.87772	0.00356397
GOTERM_BP_FAT	GO:0001568~blood vessel development	4.3831	0.00525808
GOTERM_BP_FAT	GO:0001944~vasculature development	4.15003	0.0101998
GOTERM_BP_FAT	GO:0001525~angiogenesis	5.14138	0.0134076
Annotation Cluster 2	Enrichment Score: 4.6144574560837315
Category	Term	Fold Enrichment	FDR
GOTERM_BP_FAT	GO:0009966~regulation of signal transduction	2.2768	0.0155848
GOTERM_BP_FAT	GO:0010646~regulation of cell communication	2.08069	0.0663438
GOTERM_BP_FAT	GO:0023051~regulation of signaling	2.06365	0.0782498
Annotation Cluster 3	Enrichment Score: 4.528049305068219
Category	Term	Fold Enrichment	FDR
GOTERM_BP_FAT	GO:0016477~cell migration	3.07553	0.0180585
GOTERM_BP_FAT	GO:0040011~locomotion	2.75628	0.018928
GOTERM_BP_FAT	GO:0048870~cell motility	2.73558	0.0971392
GOTERM_BP_FAT	GO:0051674~localization of cell	2.73558	0.0971392
GOTERM_BP_FAT	GO:0006928~movement of cell or subcellular component	2.44452	0.126839
Annotation Cluster 4	Enrichment Score: 4.2143847355891895
Category	Term	Fold Enrichment	FDR
GOTERM_BP_FAT	GO:0009893~positive regulation of metabolic process	2.04592	0.0464146
GOTERM_BP_FAT	GO:0031325~positive regulation of cellular metabolic process	2.0293	0.152578
GOTERM_BP_FAT	GO:0010604~positive regulation of macromolecule metabolic process	2.01114	0.180969
Annotation Cluster 5	Enrichment Score: 3.279147786740587
Category	Term	Fold Enrichment	FDR
GOTERM_BP_FAT	GO:0030334~regulation of cell migration	3.31317	0.478992
GOTERM_BP_FAT	GO:2000145~regulation of cell motility	3.1437	0.790146
GOTERM_BP_FAT	GO:0040012~regulation of locomotion	3.00168	1.21634
GOTERM_BP_FAT	GO:0051270~regulation of cellular component movement	2.90588	1.63709
Annotation Cluster 6	Enrichment Score: 3.2675083089275603
Category	Term	Fold Enrichment	FDR
GOTERM_BP_FAT	GO:0009967~positive regulation of signal transduction	2.51232	0.735988
GOTERM_BP_FAT	GO:0010647~positive regulation of cell communication	2.35702	1.0611
GOTERM_BP_FAT	GO:0023056~positive regulation of signaling	2.346	1.12336
Annotation Cluster 7	Enrichment Score: 3.130252987394068
Category	Term	Fold Enrichment	FDR
GOTERM_BP_FAT	GO:0007596~blood coagulation	6.82881	0.966706
GOTERM_BP_FAT	GO:0007599~hemostasis	6.36884	1.39039
GOTERM_BP_FAT	GO:0050878~regulation of body fluid levels	4.52832	1.42133
GOTERM_BP_FAT	GO:0050817~coagulation	6.23952	1.54573
Annotation Cluster 8	Enrichment Score: 2.885351144382078
Category	Term	Fold Enrichment	FDR
GOTERM_BP_FAT	GO:0051962~positive regulation of nervous system development	3.76955	0.55272
GOTERM_BP_FAT	GO:0010976~positive regulation of neuron projection development	4.6516	2.82699
GOTERM_BP_FAT	GO:0031346~positive regulation of cell projection organization	4.0419	2.91301
GOTERM_BP_FAT	GO:0045666~positive regulation of neuron differentiation	4.03159	2.95941
GOTERM_BP_FAT	GO:0050769~positive regulation of neurogenesis	3.58363	3.15271
GOTERM_BP_FAT	GO:0010720~positive regulation of cell development	3.24635	3.39173
Annotation Cluster 9	Enrichment Score: 2.7233263515338115
Category	Term	Fold Enrichment	FDR
GOTERM_BP_FAT	GO:0045935~positive regulation of nucleobase-containing compound metabolic process	2.25263	1.28238
GOTERM_BP_FAT	GO:0045944~positive regulation of transcription from RNA polymerase II promoter	2.67833	1.36422
GOTERM_BP_FAT	GO:0010628~positive regulation of gene expression	2.15899	2.16268
GOTERM_BP_FAT	GO:0031328~positive regulation of cellular biosynthetic process	2.15773	2.17806
GOTERM_BP_FAT	GO:0051173~positive regulation of nitrogen compound metabolic process	2.11685	2.74025
GOTERM_BP_FAT	GO:0009891~positive regulation of biosynthetic process	2.11443	2.77793
GOTERM_BP_FAT	GO:0010557~positive regulation of macromolecule biosynthetic process	2.11564	5.10814
GOTERM_BP_FAT	GO:1903508~positive regulation of nucleic acid-templated transcription	2.2294	5.68163
GOTERM_BP_FAT	GO:0045893~positive regulation of transcription, DNA-templated	2.2294	5.68163
GOTERM_BP_FAT	GO:1902680~positive regulation of RNA biosynthetic process	2.22276	5.84619
GOTERM_BP_FAT	GO:0051254~positive regulation of RNA metabolic process	2.13684	8.45969
Annotation Cluster 10	Enrichment Score: 2.6342640416242316
Category	Term	Fold Enrichment	FDR
GOTERM_BP_FAT	GO:0030097~hemopoiesis	2.75602	2.63037
GOTERM_BP_FAT	GO:0048534~hematopoietic or lymphoid organ development	2.61529	4.14593
GOTERM_BP_FAT	GO:0002520~immune system development	2.49835	6.08638
Annotation Cluster 11	Enrichment Score: 2.551847985828609
Category	Term	Fold Enrichment	FDR
GOTERM_BP_FAT	GO:0022008~neurogenesis	2.14405	3.23738
GOTERM_BP_FAT	GO:0048699~generation of neurons	2.18635	3.59663
GOTERM_BP_FAT	GO:0048666~neuron development	2.41206	5.58119
GOTERM_BP_FAT	GO:0007399~nervous system development	1.86393	5.64709
GOTERM_BP_FAT	GO:0030182~neuron differentiation	2.16473	7.50375
Annotation Cluster 12	Enrichment Score: 2.4842449924927656
Category	Term	Fold Enrichment	FDR
GOTERM_BP_FAT	GO:0019220~regulation of phosphate metabolic process	2.25953	1.2342
GOTERM_BP_FAT	GO:0051174~regulation of phosphorus metabolic process	2.25815	1.24371
GOTERM_BP_FAT	GO:0006796~phosphate-containing compound metabolic process	1.59134	23.9208
GOTERM_BP_FAT	GO:0006793~phosphorus metabolic process	1.58912	24.2673
Annotation Cluster 13	Enrichment Score: 2.4280197860775212
Category	Term	Fold Enrichment	FDR
GOTERM_BP_FAT	GO:0030168~platelet activation	9.44075	3.31922
GOTERM_BP_FAT	GO:0070527~platelet aggregation	14.0478	4.89499
GOTERM_BP_FAT	GO:0034109~homotypic cell-cell adhesion	9.00503	16.0133
Annotation Cluster 14	Enrichment Score: 2.4252313126849803
Category	Term	Fold Enrichment	FDR
GOTERM_BP_FAT	GO:0009968~negative regulation of signal transduction	2.56973	3.16262
GOTERM_BP_FAT	GO:0048585~negative regulation of response to stimulus	2.21123	6.14328
GOTERM_BP_FAT	GO:0010648~negative regulation of cell communication	2.27066	9.33892
GOTERM_BP_FAT	GO:0023057~negative regulation of signaling	2.26286	9.60829
Annotation Cluster 15	Enrichment Score: 2.2805758420657525
Category	Term	Fold Enrichment	FDR
GOTERM_BP_FAT	GO:0010975~regulation of neuron projection development	3.42296	4.27493
GOTERM_BP_FAT	GO:0031344~regulation of cell projection organization	2.91779	7.15011
GOTERM_BP_FAT	GO:0045664~regulation of neuron differentiation	2.83639	8.6409
GOTERM_BP_FAT	GO:0031175~neuron projection development	2.28792	23.0785
Annotation Cluster 16	Enrichment Score: 2.2354223602493586
Category	Term	Fold Enrichment	FDR
GOTERM_BP_FAT	GO:0007492~endoderm development	9.97716	2.71632
GOTERM_BP_FAT	GO:0035987~endodermal cell differentiation	15.9635	3.41401
GOTERM_BP_FAT	GO:0001706~endoderm formation	13.0073	6.05975
GOTERM_BP_FAT	GO:0007369~gastrulation	4.74589	31.1159
GOTERM_BP_FAT	GO:0001704~formation of primary germ layer	5.85327	42.3034
Annotation Cluster 17	Enrichment Score: 2.0188972721231213
Category	Term	Fold Enrichment	FDR
GOTERM_BP_FAT	GO:0071310~cellular response to organic substance	1.92047	5.01546
GOTERM_BP_FAT	GO:0070887~cellular response to chemical stimulus	1.75127	7.89832
GOTERM_BP_FAT	GO:0010033~response to organic substance	1.41802	70.3345
Annotation Cluster 18	Enrichment Score: 1.8652412203238022
Category	Term	Fold Enrichment	FDR
GOTERM_BP_FAT	GO:0030336~negative regulation of cell migration	4.66189	15.0258
GOTERM_BP_FAT	GO:2000146~negative regulation of cell motility	4.42684	18.1893
GOTERM_BP_FAT	GO:0051271~negative regulation of cellular component movement	3.91668	27.8304
GOTERM_BP_FAT	GO:0040013~negative regulation of locomotion	3.88778	28.5164
Annotation Cluster 19	Enrichment Score: 1.831559920124298
Category	Term	Fold Enrichment	FDR
GOTERM_BP_FAT	GO:0050921~positive regulation of chemotaxis	6.65144	11.177
GOTERM_BP_FAT	GO:0032103~positive regulation of response to external stimulus	3.90218	28.1725
GOTERM_BP_FAT	GO:0050920~regulation of chemotaxis	4.41201	37.6775
Annotation Cluster 20	Enrichment Score: 1.8006233949226735
Category	Term	Fold Enrichment	FDR
GOTERM_BP_FAT	GO:0030335~positive regulation of cell migration	3.14974	20.9568
GOTERM_BP_FAT	GO:2000147~positive regulation of cell motility	3.04725	24.2547
GOTERM_BP_FAT	GO:0051272~positive regulation of cellular component movement	2.97624	26.8325
GOTERM_BP_FAT	GO:0040017~positive regulation of locomotion	2.96368	27.3149
Annotation Cluster 21	Enrichment Score: 1.728657286608584
Category	Term	Fold Enrichment	FDR
GOTERM_BP_FAT	GO:0042325~regulation of phosphorylation	1.99685	19.6451
GOTERM_BP_FAT	GO:0001932~regulation of protein phosphorylation	2.0122	23.6136
GOTERM_BP_FAT	GO:0006468~protein phosphorylation	1.81967	26.2204
GOTERM_BP_FAT	GO:0016310~phosphorylation	1.61724	50.9514
Annotation Cluster 22	Enrichment Score: 1.652244122201947
Category	Term	Fold Enrichment	FDR
GOTERM_BP_FAT	GO:0071772~response to BMP	5.32115	22.4943
GOTERM_BP_FAT	GO:0071773~cellular response to BMP stimulus	5.32115	22.4943
GOTERM_BP_FAT	GO:0030509~BMP signaling pathway	4.621	63.285
Annotation Cluster 23	Enrichment Score: 1.4201753323137298
Category	Term	Fold Enrichment	FDR
GOTERM_BP_FAT	GO:0042981~regulation of apoptotic process	1.8958	28.6974
GOTERM_BP_FAT	GO:0010941~regulation of cell death	1.8427	28.8358
GOTERM_BP_FAT	GO:0043067~regulation of programmed cell death	1.87555	30.8814
GOTERM_BP_FAT	GO:0008219~cell death	1.57802	63.8696
GOTERM_BP_FAT	GO:0012501~programmed cell death	1.59635	66.1457
GOTERM_BP_FAT	GO:0006915~apoptotic process	1.48059	90.8476
Annotation Cluster 24	Enrichment Score: 1.3907895905180347
Category	Term	Fold Enrichment	FDR
GOTERM_BP_FAT	GO:0071822~protein complex subunit organization	2.11115	9.44614
GOTERM_BP_FAT	GO:0006461~protein complex assembly	1.78761	63.775
GOTERM_BP_FAT	GO:0070271~protein complex biogenesis	1.78621	63.9568
GOTERM_BP_FAT	GO:0065003~macromolecular complex assembly	1.47848	95.4543
Annotation Cluster 25	Enrichment Score: 1.372630012370709
Category	Term	Fold Enrichment	FDR
GOTERM_BP_FAT	GO:0000904~cell morphogenesis involved in differentiation	2.40545	23.7557
GOTERM_BP_FAT	GO:0000902~cell morphogenesis	1.77925	64.8618
GOTERM_BP_FAT	GO:0032989~cellular component morphogenesis	1.65179	80.7535
Annotation Cluster 26	Enrichment Score: 1.332155818512527
Category	Term	Fold Enrichment	FDR
GOTERM_BP_FAT	GO:0006357~regulation of transcription from RNA polymerase II promoter	2.27664	0.537792
GOTERM_BP_FAT	GO:0019219~regulation of nucleobase-containing compound metabolic process	1.47674	22.7528
GOTERM_BP_FAT	GO:0018130~heterocycle biosynthetic process	1.44543	29.4738
GOTERM_BP_FAT	GO:0019438~aromatic compound biosynthetic process	1.43969	30.8558
GOTERM_BP_FAT	GO:0051171~regulation of nitrogen compound metabolic process	1.41444	34.2029
GOTERM_BP_FAT	GO:0034654~nucleobase-containing compound biosynthetic process	1.42185	38.8178
GOTERM_BP_FAT	GO:0006351~transcription, DNA-templated	1.45911	51.7449
GOTERM_BP_FAT	GO:0010556~regulation of macromolecule biosynthetic process	1.37255	57.2282
GOTERM_BP_FAT	GO:0051252~regulation of RNA metabolic process	1.37531	66.9934
GOTERM_BP_FAT	GO:0006355~regulation of transcription, DNA-templated	1.37464	70.6228
GOTERM_BP_FAT	GO:1903506~regulation of nucleic acid-templated transcription	1.37345	70.944
GOTERM_BP_FAT	GO:2001141~regulation of RNA biosynthetic process	1.37107	71.5822
GOTERM_BP_FAT	GO:0010468~regulation of gene expression	1.31657	71.8843
GOTERM_BP_FAT	GO:0097659~nucleic acid-templated transcription	1.33629	80.3904
GOTERM_BP_FAT	GO:2000112~regulation of cellular macromolecule biosynthetic process	1.31415	80.6553
GOTERM_BP_FAT	GO:0032774~RNA biosynthetic process	1.32992	81.8698
GOTERM_BP_FAT	GO:0016070~RNA metabolic process	1.17579	99.1257
GOTERM_BP_FAT	GO:0010467~gene expression	1.14287	99.3973
GOTERM_BP_FAT	GO:0034645~cellular macromolecule biosynthetic process	1.0587	99.9983
Annotation Cluster 27	Enrichment Score: 1.3016508346211344
Category	Term	Fold Enrichment	FDR
GOTERM_BP_FAT	GO:0031399~regulation of protein modification process	2.06203	6.66612
GOTERM_BP_FAT	GO:0006468~protein phosphorylation	1.81967	26.2204
GOTERM_BP_FAT	GO:0006464~cellular protein modification process	1.16257	99.858
GOTERM_BP_FAT	GO:0036211~protein modification process	1.16257	99.858
Annotation Cluster 28	Enrichment Score: 1.3015103122863672
Category	Term	Fold Enrichment	FDR
GOTERM_BP_FAT	GO:0071248~cellular response to metal ion	6.31648	13.2276
GOTERM_BP_FAT	GO:0071241~cellular response to inorganic substance	4.14146	43.9791
GOTERM_BP_FAT	GO:0010038~response to metal ion	2.64455	89.361
GOTERM_BP_FAT	GO:0010035~response to inorganic substance	1.88815	98.3943
