# Supplementary material for: Sexual dimorphisms of mRNA and miRNA in human/murine heart disease
Source: PLoS One. 2017 Jul 13;12(7):e0177988. doi: 10.1371/journal.pone.0177988 (PMC5509429; doi:10.1371/journal.pone.0177988)
Supplement: S6 Table — (XLSX) [file pone.0177988.s020.xlsx]

## Sheet: S6
miRNA	ref
mouse MI
MiR-133	Carè A, Catalucci D, Felicetti F, Bonci D, Addario A, Gallo P, et al. MicroRNA-133 controls cardiac hypertrophy. Nat Med. Nature Publishing Group; 2007;13: 613–8. doi:10.1038/nm1582
MiR-133	Ding W, Li J, Singh J, Alif R, Vazquez-Padron RI, Gomes SA, et al. miR-30e targets IGF2-regulated osteogenesis in bone marrow-derived mesenchymal stem cells, aortic smooth muscle cells, and ApoE-/- mice. Cardiovasc Res. 2015;106: 131–42. doi:10.1093/cvr/cvv030
MiR-133	Izarra A, Moscoso I, Levent E, Cañón S, Cerrada I, Díez-Juan A, et al. miR-133a enhances the protective capacity of cardiac progenitors cells after myocardial infarction. Stem cell reports. Elsevier; 2014;3: 1029–42. doi:10.1016/j.stemcr.2014.10.010
MiR-133	Matkovich SJ, Wang W, Tu Y, Eschenbacher WH, Dorn LE, Condorelli G, et al. MicroRNA-133a protects against myocardial fibrosis and modulates electrical repolarization without affecting hypertrophy in pressure-overloaded adult hearts. Circ Res. 2010;106: 166–75. doi:10.1161/CIRCRESAHA.109.202176
MiR-133	Chen S, Puthanveetil P, Feng B, Matkovich SJ, Dorn GW, Chakrabarti S. Cardiac miR-133a overexpression prevents early cardiac fibrosis in diabetes. J Cell Mol Med. 2014;18: 415–21. doi:10.1111/jcmm.12218
MiR-17-92	Danielson LS, Park DS, Rotllan N, Chamorro-Jorganes A, Guijarro M V, Fernandez-Hernando C, et al. Cardiovascular dysregulation of miR-17-92 causes a lethal hypertrophic cardiomyopathy and arrhythmogenesis. FASEB J. 2013;27: 1460–7. doi:10.1096/fj.12-221994
MiR-19	Li M, Hu X, Zhu J, Zhu C, Zhu S, Liu X, et al. Overexpression of miR-19b impairs cardiac development in zebrafish by targeting ctnnb1. Cell Physiol Biochem. Karger Publishers; 2014;33: 1988–2002. doi:10.1159/000362975
MiR-210	Hu S, Huang M, Li Z, Jia F, Ghosh Z, Lijkwan MA, et al. MicroRNA-210 as a novel therapy for treatment of ischemic heart disease. Circulation. 2010;122: S124–31. doi:10.1161/CIRCULATIONAHA.109.928424
MiR-214	Aurora AB, Mahmoud AI, Luo X, Johnson BA, van Rooij E, Matsuzaki S, et al. MicroRNA-214 protects the mouse heart from ischemic injury by controlling Ca2+ overload and cell death. J Clin Invest. American Society for Clinical Investigation; 2012;122: 1222–32. doi:10.1172/JCI59327
MiR-214	Duan Q, Yang L, Gong W, Chaugai S, Wang F, Chen C, et al. MicroRNA-214 Is Upregulated in Heart Failure Patients and Suppresses XBP1-Mediated Endothelial Cells Angiogenesis. J Cell Physiol. 2015;230: 1964–73. doi:10.1002/jcp.24942
MiR-214	el Azzouzi H, Leptidis S, Dirkx E, Hoeks J, van Bree B, Brand K, et al. The hypoxia-inducible microRNA cluster miR-199a∼214 targets myocardial PPARδ and impairs mitochondrial fatty acid oxidation. Cell Metab. Elsevier; 2013;18: 341–54. doi:10.1016/j.cmet.2013.08.009
MiR-214	Lv G, Shao S, Dong H, Bian X, Yang X, Dong S. MicroRNA-214 Protects Cardiac Myocytes Against H 2 O 2 -Induced Injury. J Cell Biochem. 2014;115: 93–101. doi:10.1002/jcb.24636
miR-23a	Lin Z, Murtaza I, Wang K, Jiao J, Gao J, Li P-F. miR-23a functions downstream of NFATc3 to regulate cardiac hypertrophy. Proc Natl Acad Sci U S A. 2009;106: 12103–8. doi:10.1073/pnas.0811371106
miR-23a	Wang K, Lin Z-Q, Long B, Li J-H, Zhou J, Li P-F. Cardiac hypertrophy is positively regulated by MicroRNA miR-23a. J Biol Chem. 2012;287: 589–99. doi:10.1074/jbc.M111.266940
MiR-29	van Rooij E, Sutherland LB, Thatcher JE, DiMaio JM, Naseem RH, Marshall WS, et al. Dysregulation of microRNAs after myocardial infarction reveals a role of miR-29 in cardiac fibrosis. Proc Natl Acad Sci U S A. 2008;105: 13027–32. doi:10.1073/pnas.0805038105
MiR-30	Chen M, Ma G, Yue Y, Wei Y, Li Q, Tong Z, et al. Downregulation of the miR-30 family microRNAs contributes to endoplasmic reticulum stress in cardiac muscle and vascular smooth muscle cells. Int J Cardiol. 2014;173: 65–73. doi:10.1016/j.ijcard.2014.02.007
mouse normal
MiR-1	Karakikes I, Chaanine AH, Kang S, Mukete BN, Jeong D, Zhang S, et al. Therapeutic cardiac-targeted delivery of miR-1 reverses pressure overload-induced cardiac hypertrophy and attenuates pathological remodeling. J Am Heart Assoc. 2013;2: e000078. doi:10.1161/JAHA.113.000078
MiR-1	Pan Z, Sun X, Ren J, Li X, Gao X, Lu C, et al. miR-1 Exacerbates Cardiac Ischemia-Reperfusion Injury in Mouse Models. Salloum FN, editor. PLoS One. Public Library of Science; 2012;7: e50515. doi:10.1371/journal.pone.0050515
MiR-1	Yang B, Lin H, Xiao J, Lu Y, Luo X, Li B, et al. The muscle-specific microRNA miR-1 regulates cardiac arrhythmogenic potential by targeting GJA1 and KCNJ2. Nat Med. Nature Publishing Group; 2007;13: 486–91. doi:10.1038/nm1569
MiR-218	Cao Q, Dong P, Wang Y, Zhang J, Shi X, Wang Y. miR-218 suppresses cardiac myxoma proliferation by targeting myocyte enhancer factor 2D. Oncol Rep. Spandidos Publications; 2015;33: 2606–2612. Available: http://www.spandidos-publications.com/or/33/5/2606/abstract
MiR-218	Chiavacci E, Dolfi L, Verduci L, Meghini F, Gestri G, Evangelista AMM, et al. MicroRNA 218 mediates the effects of Tbx5a over-expression on zebrafish heart development. PLoS One. Public Library of Science; 2012;7: e50536. doi:10.1371/journal.pone.0050536
MiR-218	Fish JE, Wythe JD, Xiao T, Bruneau BG, Stainier DYR, Srivastava D, et al. A Slit/miR-218/Robo regulatory loop is required during heart tube formation in zebrafish. Development. 2011;138: 1409–19. doi:10.1242/dev.060046
MiR-218	Small EM, Sutherland LB, Rajagopalan KN, Wang S, Olson EN. MicroRNA-218 regulates vascular patterning by modulation of Slit-Robo signaling. Circ Res. 2010;107: 1336–44. doi:10.1161/CIRCRESAHA.110.227926
human normal
MiR-150	Tang Y, Wang Y, Park K-M, Hu Q, Teoh J-P, Broskova Z, et al. MicroRNA-150 protects the mouse heart from ischaemic injury by regulating cell death. Cardiovasc Res. 2015;106: 387–97. doi:10.1093/cvr/cvv121
MiR-150	Li X, Kong M, Jiang D, Qian J, Duan Q, Dong A. MicroRNA-150 aggravates H2O2-induced cardiac myocyte injury by down-regulating c-myb gene. Acta Biochim Biophys Sin (Shanghai). 2013;45: 734–41. doi:10.1093/abbs/gmt067
MiR-150	Liu Z, Ye P, Wang S, Wu J, Sun Y, Zhang A, et al. MicroRNA-150 protects the heart from injury by inhibiting monocyte accumulation in a mouse model of acute myocardial infarction. Circ Cardiovasc Genet. 2015;8: 11–20. doi:10.1161/CIRCGENETICS.114.000598
MiR-155	MiR-155 and miR-148a reduce cardiac injury by inhibiting NF-κB pathway during acute viral myocarditis [Internet]. [cited 9 Oct 2015]. Available: http://www.europeanreview.org/article/7707
