# Supplementary material for: Sexual dimorphisms of mRNA and miRNA in human/murine heart disease
Source: PLoS One. 2017 Jul 13;12(7):e0177988. doi: 10.1371/journal.pone.0177988 (PMC5509429; doi:10.1371/journal.pone.0177988)
Supplement: S7 Table — In miRupdown’ and ‘mRNAupdown’, 1 means stronger expression in male and -1 in female. miTGscore indicates the confidence of miRNA-mRNA targeting prediction according to the DIANA microT CDS algorhithm. (XLSX) [file pone.0177988.s021.xlsx]

## Sheet: S7
gene	miR	score	mRNAupdown	miRupdown
Txndc5	mmu-miR-505-5p	0.918497	-1	1
Mad2l1	mmu-miR-505-5p	0.802502	-1	1
Mfap4	mmu-miR-505-5p	0.733039	-1	1
Adcy7	mmu-miR-505-5p	0.718362	-1	1
Efemp2	mmu-miR-505-5p	0.691408	-1	1
Rrp1b	mmu-miR-505-5p	0.679862	-1	1
Zeb2	mmu-miR-505-5p	0.674936	-1	1
Col6a1	mmu-miR-505-5p	0.67436	-1	1
Banf1	mmu-miR-505-5p	0.671443	-1	1
Pgam1	mmu-miR-505-5p	0.611261	-1	1
N4bp1	mmu-miR-505-5p	0.59507	-1	1
Cx3cl1	mmu-miR-505-5p	0.59043	-1	1
Myo9b	mmu-miR-505-5p	0.578558	-1	1
Col16a1	mmu-miR-505-5p	0.570721	-1	1
Chtf18	mmu-miR-505-5p	0.550456	-1	1
F2rl1	mmu-miR-505-5p	0.548687	-1	1
Tmem119	mmu-miR-505-5p	0.541713	-1	1
Fbn1	mmu-miR-505-5p	0.541239	-1	1
Creb3l2	mmu-miR-505-5p	0.537532	-1	1
Rps6ka1	mmu-miR-505-5p	0.536739	-1	1
Plekha4	mmu-miR-505-5p	0.526255	-1	1
Tbc1d20	mmu-miR-505-5p	0.515211	-1	1
Cpne2	mmu-miR-505-5p	0.51259	-1	1
Dap	mmu-miR-505-5p	0.509813	-1	1
Tmem51	mmu-miR-744-5p	0.612788	-1	1
Rhbdf1	mmu-miR-744-5p	0.545692	-1	1
Synj2	mmu-miR-210-3p	0.723885	1	-1
Vapb	mmu-miR-210-3p	0.578689	1	-1
Bmpr2	mmu-miR-210-3p	0.572255	1	-1
Phtf2	mmu-miR-210-3p	0.553957	1	-1
Dnajc28	mmu-miR-210-3p	0.527538	1	-1
Zfpm2	mmu-miR-210-3p	0.52482	1	-1
Zbtb20	mmu-miR-210-3p	0.515551	1	-1
AI464131	mmu-miR-210-3p	0.514006	1	-1
Nampt	mmu-miR-210-3p	0.513713	1	-1
Pfn2	mmu-miR-30e-5p	0.999719	1	-1
Lgi1	mmu-miR-30e-5p	0.999288	1	-1
3110043O21Rik	mmu-miR-30e-5p	0.99673	1	-1
Phtf2	mmu-miR-30e-5p	0.9957	1	-1
Scara5	mmu-miR-30e-5p	0.992595	1	-1
Zbtb18	mmu-miR-30e-5p	0.991027	1	-1
Epb41	mmu-miR-30e-5p	0.979276	1	-1
Reep1	mmu-miR-30e-5p	0.971233	1	-1
Prlr	mmu-miR-30e-5p	0.953483	1	-1
Capn7	mmu-miR-30e-5p	0.938197	1	-1
Pitpnc1	mmu-miR-30e-5p	0.936547	1	-1
Slc4a7	mmu-miR-30e-5p	0.929088	1	-1
Minos1	mmu-miR-30e-5p	0.924166	1	-1
Rbfox1	mmu-miR-30e-5p	0.91047	1	-1
Fign	mmu-miR-30e-5p	0.893177	1	-1
Irx4	mmu-miR-30e-5p	0.851864	1	-1
Magi3	mmu-miR-30e-5p	0.849332	1	-1
Zbtb20	mmu-miR-30e-5p	0.844201	1	-1
Nedd1	mmu-miR-30e-5p	0.844109	1	-1
Fbxo32	mmu-miR-30e-5p	0.843503	1	-1
Cbx7	mmu-miR-30e-5p	0.827412	1	-1
Agl	mmu-miR-30e-5p	0.810431	1	-1
Lrrfip2	mmu-miR-30e-5p	0.789562	1	-1
Sobp	mmu-miR-30e-5p	0.737538	1	-1
Efcab2	mmu-miR-30e-5p	0.665329	1	-1
Rit1	mmu-miR-30e-5p	0.663172	1	-1
Papolg	mmu-miR-30e-5p	0.656213	1	-1
Oxr1	mmu-miR-30e-5p	0.648952	1	-1
Kcnj3	mmu-miR-30e-5p	0.646786	1	-1
Ifngr2	mmu-miR-30e-5p	0.6365	1	-1
Mfsd7c	mmu-miR-30e-5p	0.636366	1	-1
Pitpnm2	mmu-miR-30e-5p	0.628075	1	-1
Synj2	mmu-miR-30e-5p	0.612701	1	-1
Entpd5	mmu-miR-30e-5p	0.593432	1	-1
Atad1	mmu-miR-30e-5p	0.590136	1	-1
Pik3r1	mmu-miR-30e-5p	0.584086	1	-1
Fn3k	mmu-miR-30e-5p	0.581135	1	-1
Arfgef1	mmu-miR-30e-5p	0.574916	1	-1
Sub1	mmu-miR-30e-5p	0.563864	1	-1
Esrrg	mmu-miR-30e-5p	0.560135	1	-1
Kyat3	mmu-miR-30e-5p	0.554491	1	-1
Pnpla8	mmu-miR-30e-5p	0.542757	1	-1
Nampt	mmu-miR-30e-5p	0.537361	1	-1
Rmnd5a	mmu-miR-30e-5p	0.53254	1	-1
Aldob	mmu-miR-30e-5p	0.52826	1	-1
Lama5	mmu-miR-30e-5p	0.523749	1	-1
Fgf13	mmu-miR-30e-5p	0.517528	1	-1
Pfn2	mmu-miR-30b-5p	0.99967	1	-1
Lgi1	mmu-miR-30b-5p	0.997473	1	-1
Phtf2	mmu-miR-30b-5p	0.995703	1	-1
Scara5	mmu-miR-30b-5p	0.994994	1	-1
3110043O21Rik	mmu-miR-30b-5p	0.991685	1	-1
Zbtb18	mmu-miR-30b-5p	0.975466	1	-1
Reep1	mmu-miR-30b-5p	0.970391	1	-1
Epb41	mmu-miR-30b-5p	0.969947	1	-1
Capn7	mmu-miR-30b-5p	0.964018	1	-1
Minos1	mmu-miR-30b-5p	0.94028	1	-1
Prlr	mmu-miR-30b-5p	0.935788	1	-1
Pitpnc1	mmu-miR-30b-5p	0.91727	1	-1
Slc4a7	mmu-miR-30b-5p	0.914498	1	-1
Irx4	mmu-miR-30b-5p	0.911166	1	-1
Rbfox1	mmu-miR-30b-5p	0.906997	1	-1
Fign	mmu-miR-30b-5p	0.902271	1	-1
Zbtb20	mmu-miR-30b-5p	0.848472	1	-1
Magi3	mmu-miR-30b-5p	0.847844	1	-1
Fbxo32	mmu-miR-30b-5p	0.842364	1	-1
Cbx7	mmu-miR-30b-5p	0.814105	1	-1
Agl	mmu-miR-30b-5p	0.766444	1	-1
Lrrfip2	mmu-miR-30b-5p	0.766034	1	-1
Sobp	mmu-miR-30b-5p	0.739016	1	-1
Rit1	mmu-miR-30b-5p	0.71704	1	-1
Nedd1	mmu-miR-30b-5p	0.68651	1	-1
Efcab2	mmu-miR-30b-5p	0.648018	1	-1
Oxr1	mmu-miR-30b-5p	0.643731	1	-1
Ifngr2	mmu-miR-30b-5p	0.640048	1	-1
Kcnj3	mmu-miR-30b-5p	0.638377	1	-1
Papolg	mmu-miR-30b-5p	0.628267	1	-1
Pitpnm2	mmu-miR-30b-5p	0.608758	1	-1
Entpd5	mmu-miR-30b-5p	0.589511	1	-1
Pik3r1	mmu-miR-30b-5p	0.584059	1	-1
Atad1	mmu-miR-30b-5p	0.577088	1	-1
Arfgef1	mmu-miR-30b-5p	0.574073	1	-1
Esrrg	mmu-miR-30b-5p	0.564903	1	-1
Pnpla8	mmu-miR-30b-5p	0.563765	1	-1
Kyat3	mmu-miR-30b-5p	0.563279	1	-1
Sub1	mmu-miR-30b-5p	0.551006	1	-1
Synj2	mmu-miR-30b-5p	0.544013	1	-1
Fn3k	mmu-miR-30b-5p	0.540561	1	-1
Nampt	mmu-miR-30b-5p	0.539266	1	-1
Slc22a5	mmu-miR-30b-5p	0.526942	1	-1
Fgf13	mmu-miR-30b-5p	0.52538	1	-1
Aldob	mmu-miR-30b-5p	0.524567	1	-1
Lama5	mmu-miR-30b-5p	0.512574	1	-1
Rmnd5a	mmu-miR-30b-5p	0.511802	1	-1
Pank1	mmu-miR-30b-5p	0.501408	1	-1
Hrk	mmu-miR-29b-3p	0.923091	1	-1
Pitpnm2	mmu-miR-29b-3p	0.921607	1	-1
Abhd18	mmu-miR-29b-3p	0.913277	1	-1
Pik3r1	mmu-miR-29b-3p	0.912711	1	-1
Zbtb20	mmu-miR-29b-3p	0.858188	1	-1
Ralgapa1	mmu-miR-29b-3p	0.847541	1	-1
Oxr1	mmu-miR-29b-3p	0.821205	1	-1
Abhd5	mmu-miR-29b-3p	0.793105	1	-1
Fign	mmu-miR-29b-3p	0.790738	1	-1
Rmnd5a	mmu-miR-29b-3p	0.785432	1	-1
Synj2	mmu-miR-29b-3p	0.761436	1	-1
Mlf1	mmu-miR-29b-3p	0.743127	1	-1
Kcnip2	mmu-miR-29b-3p	0.729086	1	-1
Kpna4	mmu-miR-29b-3p	0.715861	1	-1
Osbp	mmu-miR-29b-3p	0.683195	1	-1
Slc4a7	mmu-miR-29b-3p	0.635135	1	-1
Phf2	mmu-miR-29b-3p	0.625915	1	-1
Kdm5d	mmu-miR-29b-3p	0.617238	1	-1
Scpep1	mmu-miR-29b-3p	0.613499	1	-1
Slc22a5	mmu-miR-29b-3p	0.599452	1	-1
3110043O21Rik	mmu-miR-29b-3p	0.590376	1	-1
AI464131	mmu-miR-29b-3p	0.581615	1	-1
Slc2a4	mmu-miR-29b-3p	0.566479	1	-1
Mfsd7c	mmu-miR-29b-3p	0.560513	1	-1
Csde1	mmu-miR-29b-3p	0.556928	1	-1
Piwil1	mmu-miR-29b-3p	0.537506	1	-1
Suclg2	mmu-miR-29b-3p	0.524555	1	-1
Asb8	mmu-miR-29b-3p	0.518896	1	-1
Qser1	mmu-miR-29b-3p	0.513152	1	-1
P2ry1	mmu-miR-29b-3p	0.510022	1	-1
Hsd11b1	mmu-miR-29b-3p	0.506148	1	-1
Ddx3y	mmu-miR-29b-3p	0.505037	1	-1
Zbtb18	mmu-miR-19b-3p	0.9994	1	-1
Fbxo32	mmu-miR-19b-3p	0.998238	1	-1
Phtf2	mmu-miR-19b-3p	0.997698	1	-1
Arfgef1	mmu-miR-19b-3p	0.970441	1	-1
Zbtb20	mmu-miR-19b-3p	0.969913	1	-1
Gpr155	mmu-miR-19b-3p	0.957879	1	-1
Slc4a7	mmu-miR-19b-3p	0.945192	1	-1
Prlr	mmu-miR-19b-3p	0.88459	1	-1
Mapk14	mmu-miR-19b-3p	0.86411	1	-1
Kpna4	mmu-miR-19b-3p	0.858909	1	-1
Entpd5	mmu-miR-19b-3p	0.818094	1	-1
Vapb	mmu-miR-19b-3p	0.757262	1	-1
Hrk	mmu-miR-19b-3p	0.744833	1	-1
Rmnd5a	mmu-miR-19b-3p	0.722975	1	-1
Irx4	mmu-miR-19b-3p	0.708055	1	-1
Tfam	mmu-miR-19b-3p	0.707094	1	-1
Bmpr2	mmu-miR-19b-3p	0.699348	1	-1
Zfpm2	mmu-miR-19b-3p	0.682244	1	-1
Acsl6	mmu-miR-19b-3p	0.681553	1	-1
Pitpnm2	mmu-miR-19b-3p	0.658277	1	-1
Clcn3	mmu-miR-19b-3p	0.657747	1	-1
Lbh	mmu-miR-19b-3p	0.626083	1	-1
Cbx7	mmu-miR-19b-3p	0.622477	1	-1
Pfn2	mmu-miR-19b-3p	0.591613	1	-1
Ttc30b	mmu-miR-19b-3p	0.562484	1	-1
Rab5b	mmu-miR-19b-3p	0.549385	1	-1
Egln1	mmu-miR-19b-3p	0.544184	1	-1
Slc38a3	mmu-miR-19b-3p	0.529279	1	-1
Selenbp1	mmu-miR-19b-3p	0.526041	1	-1
Reep1	mmu-miR-19b-3p	0.519519	1	-1
Kcnn2	mmu-miR-19b-3p	0.518725	1	-1
Acss1	mmu-miR-19b-3p	0.501838	1	-1
Csde1	mmu-miR-19b-3p	0.501272	1	-1
Arid5a	mmu-miR-193a-5p	0.950613	-1	1
Col14a1	mmu-miR-193a-5p	0.820129	-1	1
Wdfy1	mmu-miR-193a-5p	0.689398	-1	1
Cxcl10	mmu-miR-193a-5p	0.687167	-1	1
Snx30	mmu-miR-193a-5p	0.659031	-1	1
Tpbg	mmu-miR-193a-5p	0.651503	-1	1
Unc5b	mmu-miR-193a-5p	0.650114	-1	1
Bcr	mmu-miR-193a-5p	0.624086	-1	1
Smc1b	mmu-miR-193a-5p	0.621682	-1	1
Sct	mmu-miR-193a-5p	0.614944	-1	1
Hnrnpc	mmu-miR-193a-5p	0.580817	-1	1
Peg3	mmu-miR-193a-5p	0.567647	-1	1
Fn1	mmu-miR-193a-5p	0.555295	-1	1
Ammecr1l	mmu-miR-193a-5p	0.543612	-1	1
Meox1	mmu-miR-193a-5p	0.539708	-1	1
Myl9	mmu-miR-193a-5p	0.534027	-1	1
Map1b	mmu-miR-193a-5p	0.528464	-1	1
Tceal8	mmu-miR-193a-5p	0.52557	-1	1
Capn6	mmu-miR-193a-5p	0.519075	-1	1
Hmgb2	mmu-miR-193a-5p	0.511853	-1	1
Creb3l2	mmu-miR-193a-5p	0.510712	-1	1
Ecm1	mmu-miR-193a-5p	0.509023	-1	1
Tpm2	mmu-miR-193a-5p	0.505992	-1	1
Thy1	mmu-miR-23a-5p	0.825026	-1	1
Pcolce2	mmu-miR-23a-5p	0.695285	-1	1
Meox1	mmu-miR-23a-5p	0.685489	-1	1
Cygb	mmu-miR-23a-5p	0.673033	-1	1
Wnt8b	mmu-miR-23a-5p	0.648062	-1	1
Peg3	mmu-miR-23a-5p	0.628328	-1	1
Chid1	mmu-miR-23a-5p	0.583304	-1	1
Snx30	mmu-miR-23a-5p	0.569623	-1	1
Map1b	mmu-miR-23a-5p	0.550102	-1	1
Col16a1	mmu-miR-23a-5p	0.53718	-1	1
Zmiz1	mmu-miR-23a-5p	0.532828	-1	1
Hdc	mmu-miR-23a-5p	0.528859	-1	1
Cx3cl1	mmu-miR-23a-5p	0.51769	-1	1
Dpysl3	mmu-miR-23a-5p	0.508616	-1	1
Unc5b	mmu-miR-23a-5p	0.504665	-1	1
Lhx6	mmu-miR-23a-5p	0.504121	-1	1
Gdf3	mmu-miR-23a-5p	0.502105	-1	1
Tril	mmu-miR-23a-5p	0.501043	-1	1
Zbtb20	mmu-miR-142a-5p	0.997482	1	-1
Zfpm2	mmu-miR-142a-5p	0.996318	1	-1
Fign	mmu-miR-142a-5p	0.979018	1	-1
Nampt	mmu-miR-142a-5p	0.969521	1	-1
Capn7	mmu-miR-142a-5p	0.940672	1	-1
Ghr	mmu-miR-142a-5p	0.903308	1	-1
Meis1	mmu-miR-142a-5p	0.897513	1	-1
Fgf13	mmu-miR-142a-5p	0.892762	1	-1
Dsp	mmu-miR-142a-5p	0.872565	1	-1
Ginm1	mmu-miR-142a-5p	0.863243	1	-1
Bmpr2	mmu-miR-142a-5p	0.815455	1	-1
Slc4a7	mmu-miR-142a-5p	0.808881	1	-1
Nedd1	mmu-miR-142a-5p	0.805998	1	-1
Esrrg	mmu-miR-142a-5p	0.791457	1	-1
Abhd5	mmu-miR-142a-5p	0.788682	1	-1
Sp2	mmu-miR-142a-5p	0.779947	1	-1
Ate1	mmu-miR-142a-5p	0.756943	1	-1
Kyat3	mmu-miR-142a-5p	0.749184	1	-1
Zbtb18	mmu-miR-142a-5p	0.744762	1	-1
Fbxo32	mmu-miR-142a-5p	0.736821	1	-1
Acsl6	mmu-miR-142a-5p	0.729022	1	-1
Gpr155	mmu-miR-142a-5p	0.71638	1	-1
Entpd5	mmu-miR-142a-5p	0.713076	1	-1
Clcn3	mmu-miR-142a-5p	0.71055	1	-1
Kcnj3	mmu-miR-142a-5p	0.709761	1	-1
Prlr	mmu-miR-142a-5p	0.703216	1	-1
Zfp943	mmu-miR-142a-5p	0.669302	1	-1
Ralgapa1	mmu-miR-142a-5p	0.640699	1	-1
Vapb	mmu-miR-142a-5p	0.626696	1	-1
Magi3	mmu-miR-142a-5p	0.621633	1	-1
Hrk	mmu-miR-142a-5p	0.60679	1	-1
Kcnd2	mmu-miR-142a-5p	0.606617	1	-1
Mfsd7c	mmu-miR-142a-5p	0.605522	1	-1
Eif4e	mmu-miR-142a-5p	0.603945	1	-1
Chpt1	mmu-miR-142a-5p	0.592595	1	-1
Gadd45a	mmu-miR-142a-5p	0.588021	1	-1
Fgf16	mmu-miR-142a-5p	0.585113	1	-1
Papolg	mmu-miR-142a-5p	0.582574	1	-1
Lrrfip2	mmu-miR-142a-5p	0.580475	1	-1
Tceb3	mmu-miR-142a-5p	0.57821	1	-1
Pfn2	mmu-miR-142a-5p	0.577304	1	-1
Agl	mmu-miR-142a-5p	0.574401	1	-1
Csde1	mmu-miR-142a-5p	0.569405	1	-1
Pank1	mmu-miR-142a-5p	0.562053	1	-1
Mmp15	mmu-miR-142a-5p	0.560541	1	-1
Gypc	mmu-miR-142a-5p	0.559333	1	-1
Sod3	mmu-miR-142a-5p	0.556859	1	-1
Tmcc2	mmu-miR-142a-5p	0.553135	1	-1
Minos1	mmu-miR-142a-5p	0.547045	1	-1
Cxcl14	mmu-miR-142a-5p	0.546011	1	-1
Ifngr2	mmu-miR-142a-5p	0.542737	1	-1
Qser1	mmu-miR-142a-5p	0.54157	1	-1
Klhl24	mmu-miR-142a-5p	0.540041	1	-1
Mrpl50	mmu-miR-142a-5p	0.537461	1	-1
Rdh14	mmu-miR-142a-5p	0.531011	1	-1
Egln1	mmu-miR-142a-5p	0.52859	1	-1
Abhd18	mmu-miR-142a-5p	0.525468	1	-1
Mapk14	mmu-miR-142a-5p	0.519155	1	-1
Prps2	mmu-miR-142a-5p	0.516247	1	-1
Zfp810	mmu-miR-142a-5p	0.514197	1	-1
Kpna4	mmu-miR-142a-5p	0.510581	1	-1
Stard7	mmu-miR-142a-5p	0.508984	1	-1
Phtf2	mmu-miR-142a-5p	0.502991	1	-1
Pitpnc1	mmu-miR-142a-5p	0.502302	1	-1
Bmp1	mmu-miR-664-5p	0.922266	-1	1
Fbln2	mmu-miR-664-5p	0.894246	-1	1
Col16a1	mmu-miR-664-5p	0.841255	-1	1
Heyl	mmu-miR-664-5p	0.776201	-1	1
Gprc5b	mmu-miR-664-5p	0.745351	-1	1
Wisp1	mmu-miR-664-5p	0.730261	-1	1
Xbp1	mmu-miR-664-5p	0.729882	-1	1
Nans	mmu-miR-664-5p	0.715105	-1	1
Klf6	mmu-miR-664-5p	0.681002	-1	1
Fstl3	mmu-miR-664-5p	0.676399	-1	1
N4bp1	mmu-miR-664-5p	0.67252	-1	1
Nlgn2	mmu-miR-664-5p	0.659033	-1	1
Nfatc4	mmu-miR-664-5p	0.631554	-1	1
Capn6	mmu-miR-664-5p	0.628619	-1	1
Pdlim7	mmu-miR-664-5p	0.623016	-1	1
Trem2	mmu-miR-664-5p	0.618314	-1	1
Cmtm3	mmu-miR-664-5p	0.614036	-1	1
Haus8	mmu-miR-664-5p	0.599209	-1	1
Stx1a	mmu-miR-664-5p	0.578654	-1	1
Iqgap1	mmu-miR-664-5p	0.577063	-1	1
Zeb2	mmu-miR-664-5p	0.57581	-1	1
Pcolce2	mmu-miR-664-5p	0.575131	-1	1
Scara3	mmu-miR-664-5p	0.571789	-1	1
Zmiz1	mmu-miR-664-5p	0.571271	-1	1
Wdfy1	mmu-miR-664-5p	0.569735	-1	1
Rrp1b	mmu-miR-664-5p	0.558656	-1	1
Kif22	mmu-miR-664-5p	0.548995	-1	1
Actb	mmu-miR-664-5p	0.541716	-1	1
Col5a1	mmu-miR-664-5p	0.538	-1	1
Maged2	mmu-miR-664-5p	0.536317	-1	1
Bcr	mmu-miR-664-5p	0.53207	-1	1
Abcc3	mmu-miR-664-5p	0.532014	-1	1
Col6a3	mmu-miR-664-5p	0.530114	-1	1
Sept11	mmu-miR-664-5p	0.527239	-1	1
Myh9	mmu-miR-664-5p	0.523263	-1	1
Banf1	mmu-miR-664-5p	0.520818	-1	1
Mfap4	mmu-miR-664-5p	0.517164	-1	1
Tpm2	mmu-miR-664-5p	0.514242	-1	1
Adcy7	mmu-miR-664-5p	0.512617	-1	1
Col18a1	mmu-miR-664-5p	0.510819	-1	1
Pdlim3	mmu-miR-664-5p	0.508115	-1	1
Actg2	mmu-miR-664-5p	0.506586	-1	1
Tbc1d20	mmu-miR-664-5p	0.505232	-1	1
Dpysl3	mmu-miR-664-5p	0.503519	-1	1
Cebpg	mmu-miR-664-5p	0.50283	-1	1
Zbtb20	mmu-miR-133a-5p	0.995401	1	-1
Zfpm2	mmu-miR-133a-5p	0.955573	1	-1
Pik3r1	mmu-miR-133a-5p	0.776065	1	-1
Ddx3y	mmu-miR-133a-5p	0.724974	1	-1
Wnk4	mmu-miR-133a-5p	0.682096	1	-1
Rmnd5a	mmu-miR-133a-5p	0.632097	1	-1
Selenbp1	mmu-miR-133a-5p	0.630548	1	-1
Ate1	mmu-miR-133a-5p	0.628559	1	-1
Cxcl14	mmu-miR-133a-5p	0.625968	1	-1
Phkb	mmu-miR-133a-5p	0.625326	1	-1
Kcnj3	mmu-miR-133a-5p	0.623477	1	-1
Esrrg	mmu-miR-133a-5p	0.62174	1	-1
Lgi1	mmu-miR-133a-5p	0.617209	1	-1
Nampt	mmu-miR-133a-5p	0.617085	1	-1
Sobp	mmu-miR-133a-5p	0.599922	1	-1
Aldob	mmu-miR-133a-5p	0.563771	1	-1
Klhl24	mmu-miR-133a-5p	0.560346	1	-1
Capn7	mmu-miR-133a-5p	0.557092	1	-1
Dhrs11	mmu-miR-133a-5p	0.552711	1	-1
Tollip	mmu-miR-133a-5p	0.540851	1	-1
Tnfaip8	mmu-miR-133a-5p	0.538324	1	-1
Tmod1	mmu-miR-133a-5p	0.537806	1	-1
Chpt1	mmu-miR-133a-5p	0.534736	1	-1
Stard7	mmu-miR-133a-5p	0.519308	1	-1
Oxr1	mmu-miR-133a-5p	0.515528	1	-1
Phf2	mmu-miR-133a-5p	0.505196	1	-1
Pla2g5	mmu-miR-133a-5p	0.502465	1	-1
Grb14	mmu-miR-133a-5p	0.501581	1	-1
Hspb1	mmu-miR-214-3p	0.885504	-1	1
Lhx6	mmu-miR-214-3p	0.795567	-1	1
Scara3	mmu-miR-214-3p	0.785743	-1	1
Thbs2	mmu-miR-214-3p	0.76651	-1	1
Ammecr1l	mmu-miR-214-3p	0.751199	-1	1
Rras	mmu-miR-214-3p	0.746553	-1	1
Col12a1	mmu-miR-214-3p	0.73811	-1	1
Tcirg1	mmu-miR-214-3p	0.717637	-1	1
Chid1	mmu-miR-214-3p	0.70896	-1	1
Pdlim1	mmu-miR-214-3p	0.705603	-1	1
Mxra8	mmu-miR-214-3p	0.695123	-1	1
Myo9b	mmu-miR-214-3p	0.690996	-1	1
Kcnab2	mmu-miR-214-3p	0.666129	-1	1
Cd109	mmu-miR-214-3p	0.657042	-1	1
Bcr	mmu-miR-214-3p	0.632372	-1	1
Chtf18	mmu-miR-214-3p	0.612516	-1	1
Thy1	mmu-miR-214-3p	0.609642	-1	1
Col5a1	mmu-miR-214-3p	0.591775	-1	1
Nupr1	mmu-miR-214-3p	0.584439	-1	1
Fzd2	mmu-miR-214-3p	0.576195	-1	1
Rrp1b	mmu-miR-214-3p	0.572749	-1	1
Wdfy1	mmu-miR-214-3p	0.569676	-1	1
Col6a3	mmu-miR-214-3p	0.56943	-1	1
Helz2	mmu-miR-214-3p	0.566338	-1	1
Hnrnpc	mmu-miR-214-3p	0.564963	-1	1
Xbp1	mmu-miR-214-3p	0.563996	-1	1
Myo1e	mmu-miR-214-3p	0.557467	-1	1
Ncaph	mmu-miR-214-3p	0.550941	-1	1
Fbln2	mmu-miR-214-3p	0.546718	-1	1
Atp6ap2	mmu-miR-214-3p	0.543077	-1	1
Tmem45a	mmu-miR-214-3p	0.534327	-1	1
Nlgn2	mmu-miR-214-3p	0.529442	-1	1
Frzb	mmu-miR-214-3p	0.520071	-1	1
Unc5b	mmu-miR-214-3p	0.510681	-1	1
Cdk18	mmu-miR-214-3p	0.507172	-1	1
Vkorc1	mmu-miR-214-3p	0.503767	-1	1
Cc2d1a	mmu-miR-214-3p	0.502978	-1	1
Iqgap1	mmu-miR-214-3p	0.502963	-1	1
Sept11	mmu-miR-214-3p	0.500879	-1	1
